# Supplementary material for: Genetic evidence for a causative effect of airflow obstruction on left ventricular filling: a Mendelian randomisation study
Source: Respir Res. 2021 Jul 7;22:199. doi: 10.1186/s12931-021-01795-9 (PMC8261939; doi:10.1186/s12931-021-01795-9)
Supplement: Supplementary file 2 — Additional file 2: Table S1. Detailed information on the IV used in the MR analyses. Table S2. Intercept from Egger-regression analyses. Table S3. Results from single SNP MR based on the ratio estimate and from leave-one-out MR based on the IVW method. Table S4. Association of the IV with potential covariates retrieved from a curated database of human genotype-phenotype associations. P-value of association displayed. [file 12931_2021_1795_MOESM2_ESM.xlsx]

## Sheet: sTable 1
SNP	exposure	effect allele exposure	other allele exposure	eaf exposure	beta exposure	se exposure	pval exposure	samplesize exposure	outcome	effect allele outcome	other allele outcome	eaf outcome	beta outcome	se outcome	pval outcome	samplesize outcome	associated with covariate	associated in SpiroMeta pval	SpiroMeta samplesize
rs4353138	FEV1/FVC	T	C	0.456	0.0146	0.0024	7.61e-10	404127	LVEDV	T	C	0.45199	0.0232391	0.0058945	0.00014	36042	Yes	No
rs7253302	FEV1/FVC	A	C	0.647	-0.0267	0.0025	3.5e-27	404127	LVEDV	A	C	0.647581	0.0235613	0.00614861	9.6e-05	36042	Yes	No
rs75928020	FEV1/FVC	A	G	0.219	-0.0173	0.0029	1.7e-09	403255	LVEDV	A	G	0.218372	0.0268893	0.0071532	0.00016	36042	Yes	0.00148	37886.1
rs840467	FEV1/FVC	T	C	0.188	0.0301	0.0031	1.62e-22	395814	LVEDV	T	C	0.187578	0.0261919	0.00758845	0.0005	36042	No	No
rs995758	FEV1/FVC	T	C	0.398	0.0707	0.0024	1.48e-185	396686	LVEDV	T	C	0.390882	0.0187932	0.0060218	0.003	36042	Yes	0.00128	36538.2
rs11067615	FEV1/FVC	T	G	0.487	-0.0162	0.0024	1.15e-11	396685	LVEDV	T	G	0.494207	0.0179579	0.00587803	0.0036	36042	Yes	No
rs1054085	FEV1/FVC	T	C	0.376	-0.0155	0.0025	2.96e-10	396685	LVEDV	T	C	0.378871	0.0184261	0.00606768	0.0066	36042	No	No
rs13332450	FEV1/FVC	T	C	0.925	-0.0385	0.0046	3.55e-17	396685	LVEDV	T	C	0.919846	-0.0329699	0.0110195	0.0027	36042	Yes	No
rs9874847	FEV1/FVC	T	C	0.143	0.0278	0.0034	6.04e-16	403256	LVEDV	T	C	0.145476	0.0252358	0.00844426	0.0027	36042	No	No
rs1192415	FEV1/FVC	A	G	0.812	0.044	0.003	2.28e-47	396686	LVEDV	A	G	0.811981	0.0213028	0.00751079	0.0049	36042	Yes	0.00438	37971.7
rs2533889	FEV1/FVC	C	G	0.29	0.0163	0.0026	4.44e-10	404128	LVEDV	C	G	0.28847	-0.0184323	0.00652844	0.0034	36042	Yes	No
rs11637595	FEV1/FVC	T	C	0.273	0.0174	0.0027	8.24e-11	403255	LVEDV	T	C	0.273905	-0.0178261	0.00666171	0.0074	36042	No	No
rs61764202	FEV1/FVC	T	C	0.327	0.0164	0.0025	1.1e-10	403255	LVEDV	T	C	0.325849	-0.016672	0.00628432	0.0064	36042	Yes	No
rs2070600	FEV1/FVC	T	C	0.0629	0.145	0.0049	3e-189	392848	LVEDV	T	C	0.062863	0.0314663	0.0121264	0.0067	36042	Yes	No
rs10460533	FEV1/FVC	A	G	0.285	0.0211	0.0026	5.93e-16	404127	LVEDV	A	G	0.283296	0.0164435	0.00648588	0.019	36042	No	No
rs7118465	FEV1/FVC	T	C	0.681	-0.0249	0.0026	2.09e-22	396685	LVEDV	T	C	0.679265	-0.015725	0.0063117	0.014	36042	No	No
rs7733410	FEV1/FVC	A	G	0.441	0.0505	0.0024	1.56e-96	395813	LVEDV	A	G	0.44204	0.0142417	0.00590955	0.014	36042	Yes	0.00454	29075.3
rs55966786	FEV1/FVC	A	G	0.0723	-0.029	0.0046	3.85e-10	396685	LVEDV	A	G	0.06956	0.027882	0.0115769	0.024	36042	Yes	0.00201	37264.4
rs3936304	FEV1/FVC	T	C	0.463	-0.0147	0.0024	8.65e-10	396686	LVEDV	T	C	0.461092	0.0141727	0.00589357	0.017	36042	No	No
rs113315602	FEV1/FVC	A	C	0.907	-0.0792	0.0046	6.74e-66	382798	LVEDV	A	C	0.908943	-0.0251541	0.0107791	0.015	36042	Yes	No
rs2285261	FEV1/FVC	A	C	0.384	0.0191	0.0024	4.9e-15	404128	LVEDV	A	C	0.382398	0.0140388	0.00606682	0.018	36042	No	No
rs12134019	FEV1/FVC	T	C	0.14	0.0311	0.0035	2.44e-19	395815	LVEDV	T	C	0.136756	0.019393	0.00860919	0.022	36042	No	0.00186	35342.9
rs201191	FEV1/FVC	A	C	0.486	0.0221	0.0024	1.55e-20	404128	LVEDV	A	C	0.484672	0.0132154	0.00588109	0.026	36042	No	No
rs2579762	FEV1/FVC	A	C	0.527	0.0205	0.0024	9.26e-18	396686	LVEDV	A	C	0.531154	-0.0128518	0.00588214	0.038	36042	Yes	No
rs7634731	FEV1/FVC	A	G	0.736	-0.0237	0.0027	2.18e-18	396684	LVEDV	A	G	0.734731	0.0144542	0.00666579	0.024	36042	No	No
rs911930	FEV1/FVC	T	G	0.306	-0.0167	0.0026	1.3e-10	395813	LVEDV	T	G	0.306865	0.0138814	0.00643004	0.031	36042	No	No
rs4886509	FEV1/FVC	A	C	0.669	0.0251	0.0025	6.1e-23	396685	LVEDV	A	C	0.663622	-0.013311	0.00625825	0.021	36042	Yes	No
rs4721457	FEV1/FVC	T	C	0.849	0.0244	0.0033	1.73e-13	404127	LVEDV	T	C	0.853175	0.0176044	0.00829856	0.045	36042	No	No
rs62283793	FEV1/FVC	T	C	0.053	0.034	0.0053	2.07e-10	396686	LVEDV	T	C	0.052103	0.0277724	0.0131783	0.033	36042	No	No
rs6433079	FEV1/FVC	A	C	0.761	-0.0223	0.0028	1.5e-15	396684	LVEDV	A	C	0.758249	-0.014436	0.00687975	0.024	36042	No	0.00353	38024.4
rs281861363	FEV1/FVC	A	G	0.0937	0.0753	0.0047	4.47e-57	377623	LVEDV	A	G	0.091857	0.0232851	0.0111414	0.027	36042	Yes	No
rs2244592	FEV1/FVC	A	G	0.453	-0.0323	0.0024	4.6e-42	403256	LVEDV	A	G	0.449655	0.0122651	0.0058989	0.04	36042	Yes	0.00122	27381.5
rs112731178	FEV1/FVC	T	C	0.0958	0.04	0.0041	5.76e-23	398194	LVEDV	T	C	0.095687	-0.0206594	0.0100387	0.045	36042	No	No
rs10059996	FEV1/FVC	T	G	0.355	-0.0352	0.0026	1.53e-42	395813	LVEDV	T	G	0.361292	-0.0126231	0.00628594	0.035	36042	No	0.00381	23672.1
rs2999089	FEV1/FVC	C	G	0.119	0.0434	0.0037	3.92e-32	396685	LVEDV	C	G	0.119793	-0.0176104	0.00907751	0.035	36042	Yes	9.98e-05	37850.6
rs57347370	FEV1/FVC	T	G	0.257	0.016	0.0027	4.97e-09	396684	LVEDV	T	G	0.251843	-0.0131419	0.0068357	0.054	36042	Yes	No
rs10983184	FEV1/FVC	T	C	0.64	0.0273	0.0025	9.05e-28	395815	LVEDV	T	C	0.637853	0.0116444	0.00615086	0.047	36042	No	No
rs2798641	FEV1/FVC	T	C	0.183	-0.045	0.0031	3.89e-48	396686	LVEDV	T	C	0.18613	-0.0141664	0.00760037	0.063	36042	Yes	0.000215	26206.1
rs898614	FEV1/FVC	T	C	0.648	0.0151	0.0025	1.56e-09	396684	LVEDV	T	C	0.645561	0.0113822	0.00612539	0.065	36042	No	No
rs274995	FEV1/FVC	T	C	0.58	0.0163	0.0024	1.47e-11	404126	LVEDV	T	C	0.575186	0.0109825	0.00597745	0.08	36042	No	No
rs3754512	FEV1/FVC	T	C	0.523	-0.039	0.0024	4.35e-61	404127	LVEDV	T	C	0.518111	0.010616	0.00586898	0.054	36042	Yes	0.000499	37251.8
rs55703445	FEV1/FVC	T	C	0.219	-0.0275	0.0029	1.7e-21	396685	LVEDV	T	C	0.212688	0.0128735	0.00717455	0.074	36042	No	No
rs10400826	FEV1/FVC	A	G	0.189	-0.0192	0.003	1.92e-10	404127	LVEDV	A	G	0.184977	0.013444	0.00754932	0.064	36042	Yes	No
rs12470864	FEV1/FVC	A	G	0.385	-0.0203	0.0024	1.04e-16	396684	LVEDV	A	G	0.389502	0.0107206	0.00602696	0.081	36042	Yes	0.00367	37817
rs674621	FEV1/FVC	T	C	0.681	0.0161	0.0026	3.02e-10	396685	LVEDV	T	C	0.678738	0.0105842	0.00629378	0.06	36042	Yes	No
rs116749614	FEV1/FVC	A	C	0.966	-0.042	0.0066	1.65e-10	396686	LVEDV	A	C	0.964641	0.0267579	0.0159459	0.094	36042	No	No
rs941747	FEV1/FVC	T	C	0.468	-0.0139	0.0024	4.56e-09	404127	LVEDV	T	C	0.472266	-0.00961406	0.00589848	0.099	36042	No	0.000423	35909.6
rs1424393	FEV1/FVC	C	G	0.622	0.015	0.0024	8.11e-10	404128	LVEDV	C	G	0.621625	-0.00982577	0.00605852	0.098	36042	Yes	No
rs7555534	FEV1/FVC	T	C	0.631	0.0174	0.0025	1.71e-12	396686	LVEDV	T	C	0.639976	-0.00978685	0.00610476	0.088	36042	No	No
rs61603681	FEV1/FVC	A	T	0.349	0.0172	0.0025	3.18e-12	404128	LVEDV	A	T	0.346418	0.00992487	0.0061946	0.13	36042	No	No
rs1528628	FEV1/FVC	A	G	0.455	-0.0142	0.0024	2.39e-09	404128	LVEDV	A	G	0.458023	-0.00940083	0.00590516	0.075	36042	No	No
rs193686	FEV1/FVC	T	C	0.684	-0.0178	0.0026	4.07e-12	396686	LVEDV	T	C	0.68644	0.0100541	0.00633825	0.13	36042	Yes	No
rs12875005	FEV1/FVC	T	G	0.681	-0.0182	0.0025	7.86e-13	404127	LVEDV	T	G	0.684254	-0.00999825	0.00634099	0.17	36042	No	No
rs5027392	FEV1/FVC	A	G	0.389	0.0147	0.0025	2.11e-09	395815	LVEDV	A	G	0.390003	-0.00933998	0.00605313	0.095	36042	No	No
rs4308141	FEV1/FVC	C	G	0.801	-0.0484	0.003	3.58e-59	396686	LVEDV	C	G	0.804053	-0.0110032	0.0074065	0.14	36042	Yes	0.00164	37810.9
rs2609280	FEV1/FVC	A	G	0.215	0.0537	0.0029	1.83e-76	396685	LVEDV	A	G	0.215317	0.010596	0.00714688	0.098	36042	Yes	0.0028	34642.9
rs11653958	FEV1/FVC	A	G	0.743	0.0197	0.0028	9.17e-13	396686	LVEDV	A	G	0.746524	-0.00990784	0.00676698	0.17	36042	No	No
rs2543350	FEV1/FVC	T	C	0.859	-0.0202	0.0034	4.27e-09	396685	LVEDV	T	C	0.859188	-0.0121487	0.00846842	0.22	36042	No	No
rs55884799	FEV1/FVC	T	C	0.827	-0.0415	0.0031	4.01e-40	404126	LVEDV	T	C	0.824461	-0.0110883	0.00774768	0.2	36042	No	0.0014	37289
rs150088970	FEV1/FVC	C	G	0.806	0.0277	0.0041	1.68e-11	368627	LVEDV	C	G	0.810293	0.0140121	0.00981896	0.13	36042	No	No
rs1855971	FEV1/FVC	A	G	0.835	0.0191	0.0032	2.74e-09	396684	LVEDV	A	G	0.838303	-0.0111012	0.00798448	0.17	36042	Yes	No
rs3732986	FEV1/FVC	A	G	0.462	0.0157	0.0024	3.35e-11	404127	LVEDV	A	G	0.46403	0.00798552	0.00589097	0.19	36042	No	No
rs7974933	FEV1/FVC	A	G	0.857	-0.023	0.0034	2.54e-11	403257	LVEDV	A	G	0.852463	0.0113798	0.0084757	0.21	36042	No	No
rs864354	FEV1/FVC	T	G	0.434	-0.0142	0.0024	3.53e-09	395815	LVEDV	T	G	0.437216	-0.00789884	0.00590244	0.15	36042	Yes	No
rs7713065	FEV1/FVC	A	C	0.265	-0.0285	0.0027	8.21e-26	396684	LVEDV	A	C	0.266455	-0.00889315	0.00669148	0.2	36042	Yes	No
rs9321207	FEV1/FVC	A	G	0.419	-0.0153	0.0024	2.4e-10	396686	LVEDV	A	G	0.423133	0.00790786	0.00597326	0.14	36042	Yes	No
rs11738281	FEV1/FVC	T	C	0.799	0.0183	0.003	7.85e-10	403255	LVEDV	T	C	0.80017	-0.00963601	0.00734108	0.21	36042	Yes	No
rs6722557	FEV1/FVC	C	G	0.256	-0.0204	0.0027	8.05e-14	396684	LVEDV	C	G	0.250779	0.00886108	0.00678258	0.11	36042	No	0.00325	37617.6
rs58769314	FEV1/FVC	T	C	0.734	0.0174	0.0027	1.14e-10	396685	LVEDV	T	C	0.73351	-0.00862812	0.00666137	0.19	36042	No	No
rs117827273	FEV1/FVC	C	G	0.85	0.0262	0.0033	4.92e-15	403255	LVEDV	C	G	0.851597	-0.0106555	0.00828448	0.2	36042	Yes	No
rs6880851	FEV1/FVC	T	G	0.189	0.0253	0.0031	1.45e-16	396686	LVEDV	T	G	0.191048	-0.00969274	0.00753909	0.23	36042	No	No
rs330939	FEV1/FVC	T	G	0.621	0.0232	0.0025	4.46e-21	403256	LVEDV	T	G	0.622401	-0.00781615	0.00614367	0.28	36042	Yes	No
rs79898473	FEV1/FVC	T	C	0.671	-0.0308	0.0026	2.31e-33	395813	LVEDV	T	C	0.668765	0.00771307	0.00626933	0.21	36042	No	0.00382	35167.7
rs72907878	FEV1/FVC	A	G	0.134	-0.0334	0.0035	1.96e-21	395813	LVEDV	A	G	0.134807	-0.0105706	0.00860512	0.17	36042	Yes	No
rs12635856	FEV1/FVC	T	C	0.173	-0.0187	0.0032	3.59e-09	396685	LVEDV	T	C	0.174145	-0.00951051	0.00775539	0.17	36042	Yes	No
rs4438257	FEV1/FVC	T	G	0.869	0.0288	0.0035	2.18e-16	404127	LVEDV	T	G	0.868599	0.0104852	0.00872162	0.18	36042	No	0.00194	37776.4
rs374597	FEV1/FVC	T	C	0.477	0.0225	0.0024	2.38e-21	404128	LVEDV	T	C	0.478199	0.00701184	0.00589731	0.2	36042	No	0.00111	37509.2
rs6421437	FEV1/FVC	T	G	0.363	-0.0179	0.0025	1.73e-12	395813	LVEDV	T	G	0.365668	0.00713861	0.00615017	0.27	36042	No	No
rs7139311	FEV1/FVC	T	C	0.535	0.0152	0.0024	1.45e-10	404127	LVEDV	T	C	0.530234	0.00681473	0.0058738	0.18	36042	No	No
rs2794360	FEV1/FVC	A	G	0.104	0.033	0.0039	2.27e-17	403256	LVEDV	A	G	0.103711	0.0111199	0.00962157	0.21	36042	No	No
rs16909922	FEV1/FVC	A	G	0.905	0.0514	0.0041	3.31e-36	396686	LVEDV	A	G	0.906665	-0.0115678	0.0102083	0.21	36042	Yes	0.00356	36690.1
rs17513531	FEV1/FVC	T	C	0.344	0.0162	0.0025	1.25e-10	396686	LVEDV	T	C	0.343198	0.00693983	0.00621746	0.24	36042	Yes	No
rs442217	FEV1/FVC	C	G	0.332	-0.0148	0.0025	4.54e-09	404126	LVEDV	C	G	0.335521	-0.00697213	0.00624749	0.25	36042	No	No
rs10987386	FEV1/FVC	T	C	0.187	-0.0259	0.0031	4.51e-17	396686	LVEDV	T	C	0.1882	-0.00845562	0.00757782	0.25	36042	No	0.00227	35180.9
rs9403133	FEV1/FVC	A	G	0.242	-0.017	0.0028	1.51e-09	395813	LVEDV	A	G	0.2454	-0.00765807	0.00687082	0.25	36042	Yes	No
rs2012453	FEV1/FVC	A	G	0.411	0.0239	0.0024	4.26e-23	404128	LVEDV	A	G	0.408202	0.00659326	0.00600959	0.31	36042	No	No
rs7155530	FEV1/FVC	A	G	0.398	-0.0144	0.0024	2.61e-09	404128	LVEDV	A	G	0.402546	0.00655187	0.00598607	0.29	36042	No	No
rs72651496	FEV1/FVC	A	G	0.263	-0.0169	0.0027	2.79e-10	404126	LVEDV	A	G	0.262177	-0.00724004	0.00666135	0.27	36042	No	No
rs1429555	FEV1/FVC	T	C	0.0689	0.0508	0.0047	2.1e-27	403257	LVEDV	T	C	0.068438	0.0125381	0.0116774	0.3	36042	No	No
rs12715478	FEV1/FVC	A	G	0.594	0.025	0.0024	1.35e-24	396685	LVEDV	A	G	0.593524	0.00642907	0.00599391	0.23	36042	No	No
rs5758000	FEV1/FVC	T	C	0.645	0.0152	0.0025	7.3e-10	404127	LVEDV	T	C	0.645934	0.00658906	0.0061463	0.25	36042	No	No
rs10508595	FEV1/FVC	A	C	0.93	-0.0312	0.0046	1.83e-11	404128	LVEDV	A	C	0.931184	-0.0124167	0.011641	0.31	36042	No	No
rs1593438	FEV1/FVC	A	C	0.652	-0.0171	0.0025	1.11e-11	395814	LVEDV	A	C	0.662036	-0.00663251	0.00623709	0.24	36042	No	No
rs61147355	FEV1/FVC	A	G	0.141	0.0284	0.0034	1.54e-16	395814	LVEDV	A	G	0.142489	0.00887641	0.00842772	0.3	36042	No	No
rs12134534	FEV1/FVC	T	C	0.409	-0.0249	0.0024	6.96e-25	396685	LVEDV	T	C	0.410599	-0.00626228	0.00595973	0.32	36042	Yes	0.000599	37743.2
rs2324154	FEV1/FVC	A	C	0.509	0.0157	0.0024	2.52e-11	404128	LVEDV	A	C	0.511228	0.00619395	0.00590015	0.32	36042	Yes	No
rs2834457	FEV1/FVC	A	T	0.622	0.0247	0.0024	5.16e-24	404127	LVEDV	A	T	0.617746	0.00633297	0.00604805	0.22	36042	Yes	0.00083	27291.9
rs4478547	FEV1/FVC	T	G	0.353	0.0194	0.0025	8e-15	395814	LVEDV	T	G	0.351717	-0.0063871	0.00615003	0.24	36042	Yes	No
rs6119231	FEV1/FVC	A	G	0.169	-0.0237	0.0032	6.3e-14	404127	LVEDV	A	G	0.17104	0.00808708	0.00779708	0.25	36042	Yes	No
rs9634470	FEV1/FVC	T	C	0.735	-0.0208	0.0027	2.73e-14	395813	LVEDV	T	C	0.731104	-0.00686829	0.0066577	0.23	36042	No	0.00146	37910.9
rs1391805	FEV1/FVC	A	G	0.761	-0.019	0.0028	7.54e-12	404128	LVEDV	A	G	0.76128	0.00699956	0.00693464	0.29	36042	No	No
rs111231071	FEV1/FVC	T	C	0.0717	0.0343	0.0046	1.24e-13	396685	LVEDV	T	C	0.070275	0.0115657	0.0114947	0.33	36042	No	No
rs12522114	FEV1/FVC	A	C	0.265	-0.0367	0.0027	1.47e-41	395814	LVEDV	A	C	0.26642	-0.00670291	0.00667512	0.32	36042	No	No
rs163694	FEV1/FVC	T	C	0.461	0.0166	0.0024	4.98e-12	396684	LVEDV	T	C	0.455715	0.00589042	0.00591749	0.25	36042	Yes	No
rs2571445	FEV1/FVC	A	G	0.397	-0.0199	0.0024	3.08e-16	396686	LVEDV	A	G	0.394442	0.0058517	0.00601176	0.32	36042	Yes	No
rs8080108	FEV1/FVC	T	C	0.689	0.0158	0.0026	1e-09	404127	LVEDV	T	C	0.699161	0.00629337	0.00650988	0.24	36042	Yes	No
rs10836366	FEV1/FVC	T	C	0.749	0.0191	0.0027	2.33e-12	404128	LVEDV	T	C	0.750284	-0.00654506	0.00680376	0.27	36042	Yes	No
rs12525532	FEV1/FVC	T	C	0.37	0.015	0.0025	1.07e-09	403257	LVEDV	T	C	0.366427	0.00585421	0.00613668	0.33	36042	Yes	No
rs11200633	FEV1/FVC	T	C	0.216	-0.0192	0.0029	3.94e-11	396684	LVEDV	T	C	0.216663	0.00669326	0.00711073	0.36	36042	Yes	No
rs73158411	FEV1/FVC	A	G	0.368	0.023	0.0025	1.41e-20	396685	LVEDV	A	G	0.366299	-0.00571668	0.00608787	0.28	36042	Yes	No
rs12781987	FEV1/FVC	T	G	0.217	-0.0201	0.0029	5.88e-12	396684	LVEDV	T	G	0.216162	-0.00672761	0.00719486	0.34	36042	No	No
rs1894474	FEV1/FVC	A	G	0.525	-0.0245	0.0024	8.31e-25	404126	LVEDV	A	G	0.523726	-0.005521	0.00590574	0.32	36042	Yes	0.00347	36715.7
rs1294417	FEV1/FVC	T	C	0.458	-0.0311	0.0024	3.93e-39	404128	LVEDV	T	C	0.464256	0.00543055	0.0059383	0.3	36042	Yes	0.00283	37610.4
rs12698403	FEV1/FVC	A	G	0.442	-0.0236	0.0024	1.48e-22	396684	LVEDV	A	G	0.439697	0.00531508	0.0059059	0.39	36042	No	0.004	37741.4
rs9533803	FEV1/FVC	T	C	0.213	-0.0261	0.0029	2.92e-19	404128	LVEDV	T	C	0.214399	0.00646636	0.00721144	0.35	36042	No	0.00169	37768.9
rs7753012	FEV1/FVC	T	G	0.695	-0.0712	0.0026	4.71e-165	395815	LVEDV	T	G	0.687733	0.00564077	0.00639266	0.28	36042	Yes	0.00144	37563
rs1956028	FEV1/FVC	T	C	0.874	0.0306	0.0036	2.37e-17	396685	LVEDV	T	C	0.868705	0.00767031	0.00878334	0.33	36042	Yes	No
rs2333570	FEV1/FVC	C	G	0.25	-0.017	0.0027	5.62e-10	396686	LVEDV	C	G	0.249376	0.00588374	0.00675795	0.34	36042	No	0.00373	21373.3
rs594476	FEV1/FVC	C	G	0.707	0.0182	0.0026	5.5e-12	396684	LVEDV	C	G	0.707805	0.00559148	0.00653375	0.52	36042	Yes	0.00219	36944.6
rs78442819	FEV1/FVC	C	G	0.2	-0.0355	0.0031	2.25e-31	403255	LVEDV	C	G	0.194383	-0.00648658	0.00762743	0.41	36042	No	0.00404	35471.3
rs57062879	FEV1/FVC	A	G	0.486	-0.0409	0.0024	5.18e-67	404128	LVEDV	A	G	0.489555	-0.00489344	0.00588446	0.52	36042	Yes	0.00294	37146.4
rs35420030	FEV1/FVC	T	C	0.947	-0.045	0.0053	3.08e-17	403255	LVEDV	T	C	0.948193	-0.0108403	0.0132603	0.39	36042	No	0.000177	37765.8
rs62289340	FEV1/FVC	T	C	0.436	0.0167	0.0024	2.36e-12	404127	LVEDV	T	C	0.431936	0.0048518	0.00593752	0.54	36042	Yes	No
rs185774696	FEV1/FVC	T	C	0.29	-0.037	0.0032	8.59e-31	368429	LVEDV	T	C	0.293869	-0.00602768	0.00749956	0.47	36042	No	No
rs9351958	FEV1/FVC	C	G	0.202	0.0345	0.003	3.23e-31	396685	LVEDV	C	G	0.198351	0.00586885	0.00736224	0.41	36042	No	0.00287	36663.7
rs6059938	FEV1/FVC	A	G	0.486	0.0159	0.0024	1.87e-11	403256	LVEDV	A	G	0.483652	0.00463867	0.00588854	0.5	36042	Yes	0.00178	36944.4
rs11888819	FEV1/FVC	A	C	0.726	-0.0255	0.0027	6.87e-22	404126	LVEDV	A	C	0.725432	-0.0050592	0.00662163	0.49	36042	Yes	No
rs11098196	FEV1/FVC	T	G	0.508	-0.0196	0.0024	2.42e-16	396686	LVEDV	T	G	0.50213	0.00446854	0.00591301	0.52	36042	No	No
rs13361953	FEV1/FVC	T	C	0.664	0.0412	0.0025	6.45e-60	396685	LVEDV	T	C	0.660719	-0.00465941	0.00620464	0.45	36042	Yes	0.00454	36151.3
rs7401714	FEV1/FVC	A	G	0.426	0.0161	0.0024	1.68e-11	404126	LVEDV	A	G	0.429092	-0.00440516	0.00590986	0.47	36042	No	No
rs2802544	FEV1/FVC	T	C	0.279	-0.0162	0.0027	1.81e-09	395813	LVEDV	T	C	0.281256	0.00488504	0.00659029	0.47	36042	No	No
rs8039637	FEV1/FVC	T	C	0.137	-0.0264	0.0035	2.99e-14	396686	LVEDV	T	C	0.137323	-0.00619399	0.00859887	0.56	36042	No	No
rs17129265	FEV1/FVC	T	C	0.167	0.0195	0.0032	1.57e-09	396686	LVEDV	T	C	0.169083	-0.00567391	0.0079299	0.53	36042	No	No
rs141942982	FEV1/FVC	T	G	0.106	-0.0362	0.0039	9.57e-21	396686	LVEDV	T	G	0.110768	0.00648186	0.00937365	0.47	36042	Yes	No
rs1566834	FEV1/FVC	T	C	0.662	0.015	0.0025	2.18e-09	404127	LVEDV	T	C	0.657711	-0.00424555	0.00619842	0.37	36042	Yes	No
rs34624010	FEV1/FVC	A	G	0.266	0.0243	0.0027	2.06e-19	396685	LVEDV	A	G	0.263488	0.004519	0.00668488	0.42	36042	No	No
rs11759956	FEV1/FVC	T	C	0.555	0.0287	0.0024	3.49e-33	403255	LVEDV	T	C	0.547434	-0.00386639	0.00593421	0.55	36042	Yes	0.000258	32424.1
rs12023835	FEV1/FVC	T	C	0.602	0.02	0.0024	2.55e-16	395813	LVEDV	T	C	0.598144	-0.00373174	0.00600904	0.49	36042	No	0.00483	37599.2
rs35195586	FEV1/FVC	T	G	0.0662	-0.0408	0.0048	1.77e-17	396684	LVEDV	T	G	0.065072	-0.00735401	0.0118761	0.58	36042	No	No
rs7896518	FEV1/FVC	A	G	0.573	0.0161	0.0024	3.71e-11	396686	LVEDV	A	G	0.569681	0.00370476	0.00601159	0.51	36042	Yes	No
rs10831984	FEV1/FVC	A	G	0.546	-0.0234	0.0024	7.25e-23	404127	LVEDV	A	G	0.542155	0.00362006	0.00590568	0.62	36042	No	No
rs10748849	FEV1/FVC	T	C	0.393	0.0178	0.0024	2.88e-13	396685	LVEDV	T	C	0.38969	0.00368108	0.00603318	0.64	36042	No	No
rs7784940	FEV1/FVC	T	G	0.796	0.0174	0.0029	3.16e-09	403257	LVEDV	T	G	0.794791	-0.00443988	0.00733289	0.53	36042	No	No
rs879394	FEV1/FVC	T	G	0.235	-0.0298	0.0028	4.71e-26	396685	LVEDV	T	G	0.233219	0.00417962	0.00695775	0.6	36042	No	No
rs6676141	FEV1/FVC	T	C	0.795	-0.0264	0.003	4.17e-19	396686	LVEDV	T	C	0.793419	-0.0043511	0.00725595	0.57	36042	Yes	No
rs11755954	FEV1/FVC	T	C	0.156	0.0203	0.0033	5.47e-10	404128	LVEDV	T	C	0.152889	0.00488732	0.00820269	0.72	36042	No	No
rs2084448	FEV1/FVC	T	C	0.706	0.0197	0.0026	4.65e-14	396686	LVEDV	T	C	0.706723	-0.00378564	0.00644372	0.62	36042	No	No
rs7093310	FEV1/FVC	T	C	0.902	0.034	0.004	2.14e-17	403308	LVEDV	T	C	0.900654	-0.00578567	0.00993694	0.55	36042	No	0.00251	37646.1
rs227728	FEV1/FVC	A	T	0.334	-0.0171	0.0025	1.2e-11	404128	LVEDV	A	T	0.331589	-0.00362008	0.00625234	0.69	36042	Yes	No
rs76525968	FEV1/FVC	T	G	0.268	-0.0175	0.0027	8.03e-11	395813	LVEDV	T	G	0.260729	0.00386345	0.00668653	0.56	36042	Yes	No
rs146612591	FEV1/FVC	C	G	0.977	-0.052	0.008	8.86e-11	396265	LVEDV	C	G	0.977465	-0.0113868	0.0198963	0.52	36042	No	No
rs1896797	FEV1/FVC	A	G	0.49	0.0292	0.0024	2.48e-34	396686	LVEDV	A	G	0.492828	0.00335433	0.00591311	0.62	36042	Yes	0.00404	35451.9
rs62201738	FEV1/FVC	A	C	0.922	-0.0743	0.0044	9.45e-63	396684	LVEDV	A	C	0.91988	-0.00611273	0.0108378	0.53	36042	Yes	0.00304	37971.3
rs73158393	FEV1/FVC	C	G	0.743	-0.0205	0.0027	3.56e-14	404126	LVEDV	C	G	0.745744	0.00379598	0.00677312	0.66	36042	No	No
rs2027761	FEV1/FVC	T	C	0.113	0.0369	0.0038	1.31e-22	396684	LVEDV	T	C	0.112819	0.00516138	0.00929196	0.66	36042	Yes	0.00348	22112.2
rs62316310	FEV1/FVC	A	G	0.26	0.0272	0.0027	2.24e-23	396684	LVEDV	A	G	0.259762	-0.0037185	0.00671747	0.55	36042	No	No
rs5748428	FEV1/FVC	T	G	0.222	0.0178	0.0028	3.8e-10	404128	LVEDV	T	G	0.221633	-0.00389222	0.00709333	0.63	36042	No	No
rs1441207	FEV1/FVC	C	G	0.26	0.0181	0.0027	2.94e-11	396685	LVEDV	C	G	0.257034	-0.00366934	0.00672711	0.53	36042	No	No
rs7750332	FEV1/FVC	T	C	0.588	-0.0171	0.0024	1.89e-12	395815	LVEDV	T	C	0.592947	0.00319892	0.00599246	0.53	36042	No	No
rs11172113	FEV1/FVC	T	C	0.589	-0.0227	0.0024	7.04e-21	396686	LVEDV	T	C	0.590391	0.00314232	0.00597006	0.71	36042	Yes	0.000758	20304.1
rs1274475	FEV1/FVC	A	G	0.392	0.0168	0.0025	8.3e-12	403255	LVEDV	A	G	0.386865	0.00322517	0.00613308	0.59	36042	No	No
rs72692823	FEV1/FVC	T	C	0.851	-0.0205	0.0034	9.35e-10	396684	LVEDV	T	C	0.853348	-0.00429646	0.0082738	0.63	36042	Yes	0.00199	37614.4
rs12189242	FEV1/FVC	A	C	0.247	0.0185	0.0027	1.21e-11	404127	LVEDV	A	C	0.244168	-0.00344017	0.0068363	0.53	36042	No	No
rs11648508	FEV1/FVC	T	G	0.683	0.0332	0.0026	9.86e-39	404128	LVEDV	T	G	0.684646	-0.00314998	0.00635814	0.5	36042	No	0.00375	36541.7
rs9850438	FEV1/FVC	T	C	0.828	-0.019	0.0032	2.06e-09	396685	LVEDV	T	C	0.826603	0.00378968	0.00775569	0.64	36042	Yes	No
rs4848578	FEV1/FVC	T	C	0.788	-0.0173	0.0029	2.83e-09	396684	LVEDV	T	C	0.783223	0.00347658	0.00716541	0.52	36042	Yes	No
rs28787109	FEV1/FVC	A	G	0.399	0.0193	0.0024	1.29e-15	404128	LVEDV	A	G	0.401836	-0.002885	0.00596941	0.59	36042	Yes	No
rs6809164	FEV1/FVC	T	G	0.729	0.0232	0.0027	5.26e-18	396685	LVEDV	T	G	0.731845	-0.00317058	0.00660763	0.34	36042	No	No
rs2077177	FEV1/FVC	T	C	0.591	0.0187	0.0024	1.21e-14	403257	LVEDV	T	C	0.592506	0.00284076	0.00602321	0.61	36042	Yes	0.00184	29716.3
rs9295562	FEV1/FVC	T	C	0.306	-0.0159	0.0026	5.38e-10	404128	LVEDV	T	C	0.305686	-0.00296972	0.00637855	0.61	36042	No	No
rs56919232	FEV1/FVC	T	C	0.786	-0.0176	0.0029	1.63e-09	395814	LVEDV	T	C	0.786616	-0.00325393	0.00716648	0.77	36042	Yes	No
rs7565460	FEV1/FVC	T	C	0.45	0.0144	0.0024	1.15e-09	404128	LVEDV	T	C	0.452487	-0.00265359	0.00590382	0.76	36042	Yes	No
rs60568503	FEV1/FVC	A	G	0.376	0.0247	0.0025	1.27e-23	396686	LVEDV	A	G	0.375294	-0.00269816	0.0061074	0.62	36042	No	No
rs1452909	FEV1/FVC	A	G	0.251	-0.0185	0.0028	2.17e-11	395815	LVEDV	A	G	0.248463	-0.00297472	0.00680067	0.53	36042	No	No
rs34712979	FEV1/FVC	A	G	0.256	-0.0682	0.0028	4.18e-134	395813	LVEDV	A	G	0.248174	-0.00289553	0.00682117	0.63	36042	No	0.000149	37788.8
rs77059113	FEV1/FVC	T	G	0.927	-0.0306	0.0046	1.8e-11	404128	LVEDV	T	G	0.927026	-0.00474197	0.0112805	0.62	36042	Yes	No
rs12918140	FEV1/FVC	C	G	0.115	-0.027	0.0038	6.72e-13	396685	LVEDV	C	G	0.114726	-0.00385833	0.00920419	0.62	36042	No	No
rs1050785	FEV1/FVC	A	C	0.602	-0.0182	0.0025	3e-13	395813	LVEDV	A	C	0.608395	-0.00256224	0.00615582	0.61	36042	No	0.000604	29316.9
rs13030866	FEV1/FVC	T	C	0.351	-0.015	0.0025	1.95e-09	396685	LVEDV	T	C	0.352256	-0.00254286	0.00615333	0.63	36042	No	0.00412	37612.1
rs985256	FEV1/FVC	A	C	0.218	0.0179	0.0029	5.86e-10	396686	LVEDV	A	C	0.219821	0.00293916	0.00713489	0.71	36042	No	0.00121	37623.3
rs7484306	FEV1/FVC	A	G	0.455	-0.0165	0.0024	4.02e-12	404128	LVEDV	A	G	0.451314	-0.00243106	0.00592255	0.62	36042	No	0.00278	37802.2
rs12034227	FEV1/FVC	A	C	0.664	0.0248	0.0025	3.81e-23	404127	LVEDV	A	C	0.660873	-0.00246547	0.00619389	0.68	36042	Yes	No
rs979455	FEV1/FVC	T	C	0.675	0.0173	0.0025	9.22e-12	396686	LVEDV	T	C	0.673588	0.00244983	0.00622592	0.67	36042	No	No
rs73182224	FEV1/FVC	A	G	0.239	-0.0197	0.0029	2.01e-11	395813	LVEDV	A	G	0.239155	0.00277001	0.00716225	0.82	36042	No	No
rs12202314	FEV1/FVC	T	C	0.675	-0.0209	0.0025	2.17e-16	403257	LVEDV	T	C	0.67218	0.00240344	0.00631632	0.72	36042	No	0.0028	37749.3
rs62394997	FEV1/FVC	A	G	0.0598	0.0298	0.0051	4.9e-09	396684	LVEDV	A	G	0.062928	0.00461904	0.0122429	0.68	36042	No	No
rs567508	FEV1/FVC	A	G	0.842	0.0224	0.0033	1.58e-11	395866	LVEDV	A	G	0.83813	-0.00304216	0.00812836	0.69	36042	No	0.00203	37241.6
rs1529672	FEV1/FVC	A	C	0.174	0.0423	0.0031	1.73e-41	403257	LVEDV	A	C	0.175551	0.00286035	0.0077607	0.63	36042	Yes	0.00133	23051.5
rs1293994	FEV1/FVC	A	G	0.442	0.0154	0.0024	1.8e-10	395813	LVEDV	A	G	0.438601	-0.00213377	0.00590653	0.86	36042	No	No
rs2168721	FEV1/FVC	A	G	0.388	-0.0198	0.0024	6.89e-16	395814	LVEDV	A	G	0.386667	0.00217719	0.00605556	0.66	36042	No	No
rs35107139	FEV1/FVC	A	C	0.596	0.0315	0.0025	3.4e-36	403255	LVEDV	A	C	0.597582	0.00222178	0.00619613	0.6	36042	Yes	No
rs988799	FEV1/FVC	C	G	0.793	-0.0288	0.0029	9.89e-23	396685	LVEDV	C	G	0.789088	0.00256727	0.00721949	0.81	36042	Yes	No
rs2173982	FEV1/FVC	C	G	0.673	-0.015	0.0025	2.81e-09	404126	LVEDV	C	G	0.668256	0.00220575	0.00628866	0.67	36042	Yes	No
rs12517895	FEV1/FVC	C	G	0.442	-0.0209	0.0024	3.42e-18	396686	LVEDV	C	G	0.443096	0.00202516	0.00593734	0.75	36042	No	No
rs7162245	FEV1/FVC	A	G	0.354	-0.0159	0.0025	1.72e-10	396684	LVEDV	A	G	0.34667	0.0020438	0.00618409	0.63	36042	No	No
rs11771259	FEV1/FVC	C	G	0.881	0.0275	0.0036	5.03e-14	404127	LVEDV	C	G	0.883787	0.00276989	0.00919241	0.78	36042	Yes	0.00215	33321
rs2760751	FEV1/FVC	A	G	0.272	0.0191	0.0027	6.3e-13	404128	LVEDV	A	G	0.271009	0.00198824	0.00662684	0.67	36042	Yes	No
rs35246838	FEV1/FVC	T	C	0.868	0.0386	0.0036	1.4e-27	404127	LVEDV	T	C	0.86861	0.00262903	0.00879698	0.86	36042	No	No
rs9333118	FEV1/FVC	A	C	0.094	-0.0275	0.004	1.05e-11	404128	LVEDV	A	C	0.09485	0.0029944	0.0100705	0.71	36042	No	No
rs12607689	FEV1/FVC	T	G	0.591	-0.0158	0.0024	6.83e-11	403257	LVEDV	T	G	0.589905	0.0017757	0.00600086	0.6	36042	No	No
rs11691805	FEV1/FVC	A	T	0.616	-0.0224	0.0024	2.7e-20	404128	LVEDV	A	T	0.615416	-0.00175473	0.00604645	0.89	36042	No	0.00404	37477.4
rs17666332	FEV1/FVC	T	G	0.724	0.0267	0.0027	9.22e-24	404128	LVEDV	T	G	0.724951	0.00190414	0.00660035	0.84	36042	No	No
rs61963203	FEV1/FVC	T	G	0.979	-0.0517	0.0084	9.46e-10	395814	LVEDV	T	G	0.978039	-0.00538189	0.0206215	0.75	36042	No	No
rs335651	FEV1/FVC	T	C	0.58	0.0146	0.0024	1.61e-09	396684	LVEDV	T	C	0.574207	-0.0015236	0.00594852	0.87	36042	No	No
rs113336697	FEV1/FVC	T	C	0.0887	0.0262	0.0042	7.01e-10	396684	LVEDV	T	C	0.08944	-0.00263362	0.0103249	0.8	36042	No	No
rs1155612	FEV1/FVC	T	C	0.491	0.0285	0.0024	6.5e-33	396685	LVEDV	T	C	0.487093	0.00145481	0.005853	0.8	36042	No	0.00392	30535.6
rs1799807	FEV1/FVC	T	C	0.981	0.0598	0.0088	8.59e-12	396266	LVEDV	T	C	0.981208	0.00525807	0.0216512	0.87	36042	No	No
rs2909	FEV1/FVC	A	G	0.874	0.0358	0.0036	2.22e-23	403255	LVEDV	A	G	0.867595	0.00210124	0.00879398	0.8	36042	No	No
rs6769798	FEV1/FVC	A	G	0.832	0.0194	0.0033	4.2e-09	396686	LVEDV	A	G	0.833263	-0.0019113	0.00817319	0.71	36042	No	No
rs1849496	FEV1/FVC	A	C	0.0616	0.0343	0.005	4.96e-12	396686	LVEDV	A	C	0.062221	-0.00279893	0.0121546	0.71	36042	No	No
rs115503647	FEV1/FVC	A	G	0.948	0.038	0.0053	1.2e-12	403256	LVEDV	A	G	0.948846	0.00306272	0.013315	0.89	36042	No	No
rs1928160	FEV1/FVC	A	G	0.515	-0.0296	0.0024	5.78e-36	404127	LVEDV	A	G	0.51207	0.00133091	0.00588345	0.81	36042	No	0.00412	24436.7
rs11000805	FEV1/FVC	C	G	0.187	-0.0223	0.0031	5.37e-13	396685	LVEDV	C	G	0.190882	-0.00169751	0.00756588	0.99	36042	No	No
rs996865	FEV1/FVC	T	C	0.0752	-0.0475	0.0046	1.82e-25	396686	LVEDV	T	C	0.07811	-0.00246292	0.011052	0.99	36042	No	No
rs4982712	FEV1/FVC	A	G	0.397	-0.0189	0.0024	6.52e-15	403255	LVEDV	A	G	0.393122	-0.00133738	0.00602505	0.72	36042	Yes	0.000681	36497.6
rs751859	FEV1/FVC	A	T	0.21	0.0242	0.0029	8.77e-17	404127	LVEDV	A	T	0.20943	0.00160376	0.00723351	0.72	36042	No	No
rs659398	FEV1/FVC	T	C	0.272	-0.0254	0.0027	5.08e-21	396685	LVEDV	T	C	0.267888	-0.00139386	0.00669816	0.64	36042	No	No
rs8089099	FEV1/FVC	A	G	0.275	0.0235	0.0027	1.52e-18	403255	LVEDV	A	G	0.271108	0.00134704	0.00667509	0.86	36042	No	0.00198	34762.9
rs1570203	FEV1/FVC	A	G	0.53	0.0246	0.0024	5.78e-25	404127	LVEDV	A	G	0.527579	0.00116144	0.00592098	0.65	36042	Yes	No
rs1756281	FEV1/FVC	A	G	0.699	0.0237	0.0026	1.38e-19	396685	LVEDV	A	G	0.694013	-0.00122761	0.00640623	0.78	36042	No	No
rs2687199	FEV1/FVC	A	G	0.676	-0.0188	0.0026	1.93e-13	396686	LVEDV	A	G	0.670276	-0.00115329	0.00628216	0.9	36042	Yes	No
rs58095595	FEV1/FVC	A	G	0.172	0.0192	0.0032	2.11e-09	404127	LVEDV	A	G	0.171956	0.00146858	0.00800393	0.78	36042	Yes	No
rs3779505	FEV1/FVC	A	G	0.101	0.0277	0.0039	1.73e-12	403257	LVEDV	A	G	0.100905	-0.00177332	0.00974485	0.83	36042	No	No
rs62817	FEV1/FVC	C	G	0.445	-0.0166	0.0024	5.39e-12	395813	LVEDV	C	G	0.440697	-0.00103792	0.00592724	0.99	36042	No	No
rs1561073	FEV1/FVC	A	T	0.734	0.0201	0.0027	6.43e-14	404126	LVEDV	A	T	0.73324	0.00116088	0.00668709	0.92	36042	Yes	No
rs9600261	FEV1/FVC	A	G	0.184	0.0207	0.0031	2.11e-11	396686	LVEDV	A	G	0.181162	0.00133392	0.00769645	0.96	36042	No	No
rs1441358	FEV1/FVC	T	G	0.664	0.0642	0.0025	4.12e-145	404126	LVEDV	T	G	0.659241	-0.000962879	0.00621773	0.69	36042	Yes	0.000637	36937.1
rs12627254	FEV1/FVC	T	G	0.128	0.0357	0.0035	6.85e-24	404128	LVEDV	T	G	0.130057	-0.00132473	0.00877863	0.73	36042	Yes	0.00276	37291.3
rs12928722	FEV1/FVC	A	T	0.405	0.0386	0.0024	1.94e-56	395815	LVEDV	A	T	0.404367	0.000904762	0.00600036	0.9	36042	Yes	0.00312	37720.8
rs6470085	FEV1/FVC	A	G	0.464	0.0142	0.0024	2.88e-09	396686	LVEDV	A	G	0.457833	0.000886824	0.00590273	0.83	36042	Yes	No
rs631126	FEV1/FVC	T	C	0.25	-0.0256	0.0027	7.24e-21	404127	LVEDV	T	C	0.254272	0.000937857	0.00681707	0.86	36042	No	0.00438	37637.6
rs35495115	FEV1/FVC	A	T	0.865	0.0206	0.0035	2.82e-09	404126	LVEDV	A	T	0.868117	-0.00119022	0.00868216	0.87	36042	No	No
rs11234768	FEV1/FVC	T	C	0.846	0.0303	0.0033	5.07e-20	396684	LVEDV	T	C	0.848093	-0.00105206	0.00821243	0.87	36042	No	No
rs377731	FEV1/FVC	A	G	0.379	-0.0185	0.0025	5.13e-14	396685	LVEDV	A	G	0.386379	-0.000770605	0.00604405	0.83	36042	Yes	No
rs2452995	FEV1/FVC	T	C	0.309	-0.0167	0.0026	9.66e-11	396686	LVEDV	T	C	0.310982	-0.000801023	0.00633963	0.86	36042	No	No
rs2544536	FEV1/FVC	T	C	0.488	-0.0239	0.0024	4.15e-24	404128	LVEDV	T	C	0.484687	0.000734976	0.00584818	0.91	36042	No	No
rs62092156	FEV1/FVC	A	G	0.0942	0.0254	0.0041	4.06e-10	404128	LVEDV	A	G	0.093934	0.00122875	0.0100523	0.79	36042	Yes	No
rs36049816	FEV1/FVC	T	C	0.376	-0.0189	0.0024	1.21e-14	404126	LVEDV	T	C	0.385309	0.000654228	0.00608372	1	36042	No	0.000191	37776.5
rs72673442	FEV1/FVC	T	C	0.951	0.0517	0.0055	8.8e-21	396685	LVEDV	T	C	0.952271	-0.00142267	0.0137774	0.85	36042	No	No
rs7307510	FEV1/FVC	T	C	0.187	0.0439	0.0031	1.44e-46	395815	LVEDV	T	C	0.191095	0.00071126	0.00747877	0.99	36042	Yes	0.00282	37746.8
rs2302643	FEV1/FVC	A	G	0.444	-0.0193	0.0024	1.89e-15	395813	LVEDV	A	G	0.440305	-0.000542686	0.00593748	0.94	36042	Yes	No
rs8068952	FEV1/FVC	C	G	0.784	-0.0285	0.0029	1.21e-22	395813	LVEDV	C	G	0.778258	-0.000531338	0.0071504	0.81	36042	Yes	No
rs9661687	FEV1/FVC	T	C	0.863	-0.0271	0.0035	6.11e-15	396686	LVEDV	T	C	0.862492	-0.00057757	0.00850861	0.89	36042	No	No
rs987068	FEV1/FVC	C	G	0.689	-0.0296	0.0026	1.46e-30	396685	LVEDV	C	G	0.691518	0.000430344	0.00638093	0.71	36042	No	0.00133	37787.3
rs7426380	FEV1/FVC	A	G	0.551	-0.0216	0.0024	2.01e-19	396684	LVEDV	A	G	0.546668	-0.00038284	0.00591651	0.93	36042	Yes	0.00263	33903.8
rs9912501	FEV1/FVC	T	C	0.522	0.0239	0.0024	6.07e-24	404126	LVEDV	T	C	0.52664	-0.000263354	0.00590346	0.86	36042	Yes	No
rs9970286	FEV1/FVC	A	G	0.329	0.0236	0.0025	1.92e-20	395815	LVEDV	A	G	0.329607	0.000159511	0.00623824	0.95	36042	Yes	0.00112	37591.8
rs755249	FEV1/FVC	T	C	0.233	-0.0239	0.0028	9.82e-18	404128	LVEDV	T	C	0.226572	0.000163603	0.00700794	0.85	36042	Yes	No
rs62321845	FEV1/FVC	A	G	0.806	0.0229	0.003	3.33e-14	396686	LVEDV	A	G	0.80654	0.000157865	0.00745661	0.9	36042	Yes	No
rs301127	FEV1/FVC	A	T	0.799	-0.0195	0.003	5.34e-11	396686	LVEDV	A	T	0.796489	0.000151411	0.00729867	0.92	36042	No	0.000123	37778.7
rs9905278	FEV1/FVC	T	C	0.492	-0.0208	0.0024	2.9e-18	396685	LVEDV	T	C	0.496617	-9.60932e-05	0.00587472	1	36042	No	No
rs10508468	FEV1/FVC	T	C	0.621	0.015	0.0024	8.7e-10	403257	LVEDV	T	C	0.625236	6.91508e-05	0.00610265	1	36042	No	No
rs11620380	FEV1/FVC	A	C	0.105	-0.027	0.0039	4.6e-12	396684	LVEDV	A	C	0.103189	-7.08896e-05	0.0096391	0.96	36042	No	No

## Sheet: sTable 2
Instrument variabels (IV)	SNPs	Estimate	Se	T-value	P-value
Full (primary IV)	253	-0.003882	0.001247	-3.113	0.002068
Subset of IV (no association to potential covariate)	146	-0.002786	0.002	-1.393	0.1657
Subset of IV (association to FEV1/FVC in SpiroMeta consortium population)	73	-0.002217	0.002292	-0.967	0.3367

## Sheet: sTable 3
SNP	Single SNP MR analyses						Leave one out MR analyses
	OR	95% CI		Beta	Se	p-value	OR	95% CI		Beta	Se	p-value
		Lower	Upper					Lower	Upper
rs4353138	4.91219	2.22644	10.8378	1.59172	0.403733	8.06347e-05	1.0473	1.00682	1.08942	0.04622	0.020115	0.0215743
rs7253302	0.41377	0.263473	0.649802	-0.882446	0.230285	0.00012712	1.05477	1.01402	1.09716	0.0533241	0.0201018	0.00798496
rs75928020	0.211338	0.0939761	0.475269	-1.55429	0.41348	0.000170554	1.05249	1.01183	1.09479	0.0511622	0.0201033	0.0109288
rs840467	2.3873	1.45649	3.91296	0.870163	0.252108	0.00055738	1.04635	1.00564	1.0887	0.0453043	0.0202434	0.0252223
rs995758	1.3045	1.10393	1.5415	0.265816	0.085174	0.00180323	1.04141	1.00004	1.08448	0.040572	0.0206793	0.0497671
rs11067615	0.33005	0.162077	0.672103	-1.10851	0.362841	0.00224994	1.05233	1.01142	1.09491	0.0510095	0.0202339	0.0117024
rs1054085	0.304592	0.141416	0.656054	-1.18878	0.391463	0.00239134	1.05213	1.01122	1.0947	0.0508214	0.0202357	0.012023
rs13332450	2.35458	1.34362	4.12619	0.856361	0.286221	0.00277193	1.04719	1.00634	1.0897	0.0461129	0.020303	0.0231329
rs9874847	2.47877	1.36672	4.49566	0.907763	0.30375	0.00280336	1.04734	1.00649	1.08985	0.0462577	0.0202985	0.0226747
rs1192415	1.6228	1.16135	2.26761	0.484155	0.1707	0.00456406	1.04577	1.00478	1.08843	0.0447539	0.020399	0.0282406
rs2533889	0.32277	0.147219	0.707653	-1.13082	0.400518	0.00475195	1.05194	1.01096	1.09457	0.0506318	0.0202691	0.0124904
rs11637595	0.35898	0.169502	0.760264	-1.02449	0.382857	0.00745279	1.05193	1.01091	1.09461	0.0506239	0.0202917	0.0126025
rs61764202	0.361828	0.170736	0.766798	-1.01659	0.38319	0.00797912	1.05191	1.01089	1.0946	0.0506064	0.020295	0.0126475
rs2070600	1.24236	1.05453	1.46364	0.217009	0.0836303	0.00946297	1.04306	1.00147	1.08637	0.0421559	0.02076	0.0422924
rs10460533	2.17997	1.19343	3.98203	0.779313	0.307388	0.0112359	1.04778	1.00679	1.09043	0.0466724	0.0203585	0.0218751
rs7118465	1.88048	1.1442	3.09055	0.631526	0.253482	0.0127239	1.04741	1.00639	1.09009	0.0463178	0.020381	0.0230502
rs7733410	1.3258	1.05406	1.66758	0.282014	0.117021	0.0159549	1.04514	1.00385	1.08814	0.0441542	0.0205692	0.031824
rs55966786	0.382339	0.174839	0.836098	-0.961448	0.399203	0.0160219	1.05166	1.01058	1.0944	0.0503657	0.0203277	0.0132238
rs3936304	0.381315	0.173785	0.836675	-0.964129	0.400923	0.0161825	1.05165	1.01057	1.09439	0.0503559	0.0203281	0.0132436
rs113315602	1.37383	1.05216	1.79384	0.317602	0.1361	0.0196167	1.04587	1.00464	1.08879	0.0448468	0.0205195	0.0288475
rs2285261	2.08551	1.11902	3.88677	0.735016	0.317635	0.0206661	1.04803	1.00699	1.09075	0.0469169	0.020382	0.0213416
rs12134019	1.86557	1.08437	3.20959	0.623569	0.276823	0.0242848	1.04784	1.00677	1.09059	0.0467317	0.0203994	0.021973
rs201191	1.81845	1.0794	3.06351	0.597982	0.266113	0.0246336	1.04777	1.0067	1.09052	0.0466642	0.0204036	0.0221926
rs2579762	0.534236	0.304432	0.937511	-0.626917	0.286934	0.0288973	1.05217	1.011	1.09502	0.0508589	0.0203653	0.0125132
rs7634731	0.543415	0.313127	0.943067	-0.609882	0.281257	0.0301271	1.05221	1.01103	1.09506	0.0508905	0.0203682	0.012471
rs911930	0.435517	0.204767	0.926299	-0.831222	0.385032	0.0308629	1.05154	1.01041	1.09435	0.0502602	0.0203593	0.0135623
rs4886509	0.588417	0.360952	0.959228	-0.530319	0.249333	0.033424	1.05248	1.01127	1.09537	0.0511525	0.0203796	0.0120736
rs4721457	2.0575	1.05642	4.00722	0.721492	0.340105	0.0338898	1.04831	1.00722	1.09107	0.0471764	0.020398	0.0207342
rs62283793	2.26333	1.05881	4.83812	0.816835	0.387597	0.03508	1.0485	1.00742	1.09126	0.0473617	0.0203924	0.0202051
rs6433079	1.91048	1.0436	3.49744	0.647354	0.308509	0.0358758	1.04818	1.00708	1.09095	0.0470513	0.0204068	0.021129
rs281861363	1.36238	1.01942	1.82072	0.309231	0.14796	0.0366212	1.0466	1.00535	1.08955	0.0455488	0.0205181	0.0264234
rs2244592	0.68405	0.478224	0.978463	-0.379724	0.182628	0.0375973	1.05347	1.01216	1.09648	0.0520936	0.0204136	0.0107135
rs112731178	0.596614	0.364809	0.975711	-0.516485	0.250968	0.0395925	1.05239	1.01117	1.09529	0.0510628	0.0203874	0.0122579
rs10059996	1.43134	1.00864	2.03119	0.358611	0.178578	0.0446275	1.04722	1.00601	1.09011	0.046137	0.0204819	0.0242858
rs2999089	0.666464	0.44232	1.00419	-0.40577	0.209159	0.0523793	1.05279	1.01149	1.09577	0.05144	0.0204149	0.0117446
rs57347370	0.439829	0.190378	1.01613	-0.821369	0.427231	0.054538	1.05122	1.01005	1.09407	0.0499532	0.0203836	0.0142598
rs10983184	1.53194	0.985048	2.38246	0.426535	0.225306	0.0583401	1.04785	1.00667	1.09072	0.0467437	0.0204558	0.0223064
rs2798641	1.37	0.983902	1.9076	0.314809	0.168897	0.0623344	1.04732	1.00606	1.09027	0.0462374	0.0205055	0.024141
rs898614	2.12503	0.959545	4.70616	0.753788	0.405655	0.0631406	1.04873	1.0076	1.09154	0.0475791	0.0204141	0.0197693
rs274995	1.96162	0.956009	4.02504	0.673773	0.366715	0.0661624	1.04863	1.00749	1.09145	0.0474834	0.0204207	0.0200581
rs3754512	0.761698	0.567134	1.02301	-0.272205	0.150487	0.0704771	1.05386	1.0124	1.09701	0.0524574	0.0204763	0.0104112
rs55703445	0.626174	0.375507	1.04417	-0.468127	0.260893	0.0727607	1.05201	1.01075	1.09495	0.0506992	0.0204138	0.013007
rs10400826	0.496482	0.229726	1.07299	-0.700208	0.393194	0.0749414	1.05124	1.01004	1.09413	0.0499738	0.0203996	0.0142957
rs12470864	0.589719	0.329552	1.05528	-0.528108	0.296895	0.0752768	1.05171	1.01048	1.09464	0.0504218	0.0204088	0.0134887
rs674621	1.92978	0.896914	4.15205	0.657404	0.390918	0.0926286	1.04881	1.00764	1.09166	0.0476581	0.0204306	0.019665
rs116749614	0.528828	0.251268	1.11299	-0.637093	0.379664	0.0933388	1.05122	1.01	1.09413	0.0499512	0.0204102	0.0143904
rs941747	1.99703	0.869298	4.58774	0.691659	0.424351	0.103118	1.04893	1.00775	1.09178	0.0477666	0.0204313	0.0193918
rs1424393	0.519415	0.235346	1.14636	-0.655051	0.403901	0.104844	1.0511	1.00987	1.09401	0.0498346	0.0204139	0.0146381
rs7555534	0.569804	0.286469	1.13338	-0.562463	0.350848	0.108901	1.05128	1.01003	1.0942	0.050006	0.0204192	0.0143265
rs61603681	1.78074	0.879089	3.60717	0.577027	0.360151	0.109116	1.04879	1.0076	1.09166	0.0476342	0.0204407	0.0197873
rs1528628	1.93872	0.858088	4.38026	0.66203	0.415856	0.111392	1.04893	1.00775	1.0918	0.0477728	0.020435	0.0193979
rs193686	0.568453	0.282873	1.14234	-0.564837	0.356081	0.112681	1.05124	1.01	1.09417	0.0499729	0.0204203	0.0143963
rs12875005	1.73213	0.875009	3.42887	0.549354	0.348406	0.11485	1.04877	1.00758	1.09165	0.0476206	0.0204444	0.0198445
rs5027392	0.529738	0.236346	1.18733	-0.635373	0.411778	0.122831	1.05102	1.00978	1.09394	0.0497612	0.0204203	0.014816
rs4308141	1.25526	0.929979	1.6943	0.227339	0.153027	0.137381	1.04779	1.00641	1.09086	0.0466827	0.0205552	0.0231417
rs2609280	1.21813	0.93844	1.58118	0.197318	0.133089	0.138179	1.04757	1.00612	1.09072	0.0464728	0.0205956	0.0240433
rs11653958	0.604752	0.308449	1.18569	-0.502936	0.343502	0.143154	1.0512	1.00993	1.09415	0.0499301	0.0204318	0.0145358
rs2543350	1.82471	0.802304	4.15	0.601421	0.419229	0.151404	1.04904	1.00783	1.09194	0.0478782	0.0204459	0.0191962
rs55884799	1.30629	0.90599	1.88344	0.267188	0.186691	0.15238	1.04817	1.00686	1.09118	0.0470489	0.0205171	0.0218392
rs150088970	1.6584	0.827853	3.32219	0.505852	0.354475	0.153567	1.04891	1.00769	1.09181	0.0477483	0.0204539	0.0195732
rs1855971	0.559219	0.246458	1.26888	-0.581215	0.418036	0.164423	1.0509	1.00965	1.09384	0.0496484	0.0204324	0.0151035
rs3732986	1.66301	0.797079	3.46969	0.508632	0.375221	0.175242	1.04901	1.00778	1.09192	0.0478459	0.0204557	0.0193356
rs7974933	0.609709	0.296102	1.25546	-0.494774	0.368509	0.179389	1.05101	1.00974	1.09397	0.0497531	0.0204392	0.0149248
rs864354	1.74413	0.77225	3.93913	0.556256	0.415665	0.18082	1.0491	1.00788	1.09201	0.0479325	0.0204525	0.0190986
rs7713065	1.36621	0.862306	2.16458	0.31204	0.234789	0.183839	1.04859	1.00731	1.09156	0.047446	0.0204916	0.0205916
rs9321207	0.596394	0.277466	1.28191	-0.516854	0.390409	0.185544	1.05093	1.00966	1.09389	0.0496764	0.020439	0.0150793
rs11738281	0.590634	0.269061	1.29654	-0.526558	0.401152	0.189313	1.05089	1.00963	1.09385	0.0496407	0.0204392	0.0151529
rs6722557	0.647675	0.337555	1.24271	-0.434367	0.332479	0.191401	1.05111	1.00983	1.09409	0.0498502	0.0204453	0.01476
rs58769314	0.609041	0.287587	1.28981	-0.495869	0.382837	0.195235	1.05093	1.00966	1.09389	0.0496778	0.0204417	0.0150895
rs117827273	0.665845	0.358275	1.23745	-0.406698	0.316202	0.198373	1.05116	1.00987	1.09415	0.049899	0.0204488	0.0146797
rs6880851	0.681736	0.380158	1.22256	-0.383112	0.297988	0.19856	1.05125	1.00994	1.09425	0.0499803	0.0204515	0.0145319
rs330939	0.713978	0.424885	1.19977	-0.336903	0.264813	0.203292	1.05143	1.0101	1.09445	0.0501485	0.020459	0.0142395
rs79898473	0.77847	0.522369	1.16013	-0.250424	0.20355	0.21859	1.05191	1.01051	1.095	0.0506058	0.0204845	0.0134946
rs72907878	1.3723	0.828212	2.27381	0.316485	0.257638	0.219294	1.0488	1.00751	1.09177	0.0476423	0.0204879	0.0200512
rs12635856	1.66293	0.737654	3.74885	0.508583	0.414727	0.220082	1.04917	1.00793	1.0921	0.0480017	0.0204593	0.0189655
rs4438257	1.43917	0.794943	2.6055	0.364069	0.302834	0.229283	1.04896	1.0077	1.09192	0.0477999	0.0204766	0.0195767
rs374597	1.36566	0.817026	2.2827	0.311637	0.262103	0.234444	1.04885	1.00757	1.09183	0.0476969	0.0204884	0.0199127
rs6421437	0.671122	0.342244	1.31603	-0.398805	0.343585	0.245757	1.05095	1.00965	1.09394	0.049698	0.0204544	0.0151116
rs7139311	1.56571	0.734127	3.33926	0.448337	0.386434	0.245971	1.04917	1.00792	1.09211	0.048001	0.0204657	0.0190051
rs2794360	1.40069	0.790969	2.48042	0.336967	0.291563	0.247793	1.04897	1.0077	1.09194	0.0478122	0.0204817	0.0195752
rs16909922	0.798473	0.541008	1.17846	-0.225054	0.198605	0.25714	1.05183	1.01042	1.09494	0.0505327	0.0204945	0.0136754
rs17513531	1.53478	0.723358	3.25639	0.428385	0.383794	0.264343	1.0492	1.00794	1.09215	0.0480268	0.0204683	0.0189559
rs442217	1.60174	0.700276	3.66365	0.47109	0.422128	0.264427	1.04926	1.008	1.0922	0.0480813	0.0204646	0.0187991
rs10987386	1.38607	0.781153	2.45943	0.326472	0.29258	0.264491	1.04901	1.00773	1.09199	0.0478506	0.0204834	0.0194877
rs9403133	1.56906	0.710568	3.46475	0.450475	0.404166	0.265031	1.04923	1.00798	1.09218	0.0480579	0.0204663	0.018867
rs2012453	1.31767	0.804956	2.15697	0.275869	0.251447	0.272588	1.04892	1.00761	1.09191	0.0477582	0.0204967	0.0198039
rs7155530	0.634454	0.280899	1.43301	-0.454991	0.415699	0.273727	1.05071	1.00942	1.09369	0.0494675	0.0204531	0.0155811
rs72651496	1.53481	0.70882	3.32332	0.428405	0.394163	0.277093	1.04924	1.00797	1.09219	0.0480619	0.0204687	0.0188708
rs1429555	1.27994	0.815681	2.00844	0.246813	0.22987	0.282954	1.04887	1.00755	1.09189	0.0477163	0.020507	0.0199741
rs12715478	1.29326	0.80835	2.06904	0.257163	0.239756	0.28345	1.04891	1.00759	1.09192	0.047749	0.0205025	0.0198625
rs5758000	1.54263	0.698334	3.40771	0.433491	0.404362	0.283703	1.04926	1.008	1.09221	0.0480857	0.0204684	0.0188103
rs10508595	1.4888	0.716539	3.09338	0.397971	0.373109	0.286137	1.04922	1.00795	1.09217	0.0480447	0.020472	0.0189327
rs1593438	1.47383	0.721063	3.01247	0.387866	0.364742	0.287601	1.04921	1.00794	1.09216	0.0480341	0.0204732	0.0189662
rs61147355	1.36691	0.764081	2.44533	0.31255	0.296751	0.292231	1.04908	1.00779	1.09206	0.047916	0.0204854	0.0193335
rs12134534	1.28595	0.804429	2.0557	0.251497	0.239347	0.293366	1.04893	1.00761	1.09194	0.0477717	0.0205036	0.0198107
rs2324154	1.48367	0.710305	3.09906	0.394519	0.375806	0.293812	1.04923	1.00797	1.09219	0.0480606	0.0204725	0.0188962
rs2834457	1.29226	0.79969	2.08824	0.256396	0.24486	0.295049	1.04895	1.00764	1.09196	0.0477919	0.0205015	0.019746
rs4478547	0.719476	0.386519	1.33925	-0.329232	0.317012	0.299015	1.05095	1.00962	1.09396	0.0496905	0.0204654	0.0151816
rs6119231	0.710898	0.373048	1.35472	-0.341227	0.328991	0.299646	1.0509	1.00959	1.09391	0.0496488	0.020464	0.0152597
rs9634470	1.39126	0.74293	2.60535	0.330206	0.320082	0.302245	1.04915	1.00787	1.09213	0.0479816	0.0204815	0.0191459
rs1391805	0.691842	0.338321	1.41477	-0.368398	0.364981	0.312801	1.05077	1.00946	1.09377	0.0495246	0.0204619	0.015506
rs111231071	1.40101	0.726405	2.70211	0.337192	0.335122	0.314331	1.0492	1.00792	1.09217	0.0480287	0.0204801	0.0190196
rs12522114	1.20038	0.840422	1.71452	0.182641	0.181883	0.3153	1.04879	1.0074	1.09188	0.0476343	0.0205426	0.0204059
rs163694	1.42596	0.709037	2.86777	0.354845	0.356475	0.319529	1.04924	1.00797	1.09221	0.0480708	0.0204774	0.0188994
rs2571445	0.745235	0.412232	1.34724	-0.294055	0.302098	0.330367	1.05094	1.00961	1.09397	0.0496894	0.0204716	0.0152142
rs8080108	1.48931	0.664155	3.33966	0.398315	0.412018	0.333673	1.04934	1.00807	1.0923	0.0481629	0.0204725	0.0186446
rs10836366	0.70987	0.353151	1.42691	-0.342673	0.356218	0.336061	1.05076	1.00944	1.09376	0.0495124	0.0204654	0.0155493
rs12525532	1.4774	0.662603	3.29412	0.390281	0.409112	0.340099	1.04935	1.00807	1.09231	0.0481677	0.0204733	0.0186373
rs11200633	0.70567	0.34147	1.45831	-0.348607	0.370351	0.346556	1.05071	1.0094	1.09371	0.0494631	0.0204652	0.015652
rs73158411	0.77993	0.464245	1.31028	-0.248551	0.26469	0.347716	1.05108	1.00972	1.09413	0.0498183	0.0204811	0.0149991
rs12781987	1.39753	0.692892	2.81876	0.334707	0.357953	0.349759	1.04929	1.00801	1.09227	0.0481173	0.0204797	0.0187983
rs1894474	1.25276	0.781053	2.00934	0.225347	0.241051	0.349864	1.04907	1.00774	1.0921	0.0479033	0.0205076	0.0194976
rs1294417	0.83978	0.577607	1.22095	-0.174616	0.190942	0.360456	1.05161	1.01016	1.09475	0.0503187	0.0205138	0.01417
rs12698403	0.798344	0.488847	1.30379	-0.225215	0.25025	0.368141	1.05112	1.00975	1.09418	0.0498533	0.0204873	0.0149588
rs9533803	0.780553	0.454162	1.34151	-0.247753	0.2763	0.369889	1.05098	1.00963	1.09403	0.0497235	0.0204808	0.0151903
rs7753012	0.923833	0.77476	1.10159	-0.0792243	0.0897846	0.37757	1.05443	1.01238	1.09822	0.0529985	0.0207616	0.0106886
rs1956028	1.28488	0.732033	2.25524	0.250664	0.287037	0.382511	1.04923	1.00792	1.09224	0.048059	0.020495	0.0190316
rs2333570	0.70744	0.32457	1.54195	-0.346102	0.397526	0.383951	1.0506	1.00929	1.0936	0.0493584	0.0204669	0.0158817
rs594476	1.35965	0.672731	2.74796	0.307224	0.358997	0.392117	1.04936	1.00806	1.09234	0.0481766	0.0204827	0.0186694
rs78442819	1.20048	0.787888	1.82913	0.182721	0.214857	0.395087	1.04911	1.00774	1.09217	0.0479384	0.0205234	0.0195022
rs57062879	1.1271	0.850144	1.49427	0.119644	0.143874	0.405642	1.04895	1.00745	1.09217	0.047794	0.0205995	0.0203328
rs35420030	1.27239	0.714149	2.267	0.240896	0.294673	0.413643	1.0493	1.00798	1.09231	0.0481216	0.0204952	0.018877
rs62289340	1.33713	0.666089	2.68421	0.290527	0.35554	0.413847	1.04938	1.00808	1.09237	0.048201	0.0204845	0.0186204
rs185774696	1.17693	0.791074	1.751	0.16291	0.202691	0.421548	1.04914	1.00776	1.09222	0.0479704	0.0205325	0.0194749
rs9351958	1.18544	0.780244	1.80105	0.170112	0.213398	0.425361	1.04917	1.0078	1.09224	0.0480008	0.0205259	0.0193589
rs6059938	1.33876	0.64782	2.76661	0.29174	0.370348	0.430846	1.04942	1.00812	1.09241	0.0482381	0.0204837	0.018525
rs11888819	1.21945	0.733039	2.02862	0.1984	0.259672	0.444843	1.0493	1.00796	1.09233	0.0481194	0.0205065	0.0189483
rs11098196	0.796135	0.440745	1.43809	-0.227987	0.301684	0.449821	1.05075	1.0094	1.09379	0.0495015	0.0204831	0.0156619
rs13361953	0.893068	0.664803	1.19971	-0.113092	0.150598	0.452679	1.05189	1.01034	1.09516	0.0505931	0.0205644	0.0138849
rs7401714	0.760627	0.370436	1.56182	-0.273612	0.367072	0.456035	1.05057	1.00924	1.09359	0.0493307	0.0204753	0.0159842
rs2802544	0.739674	0.333241	1.64181	-0.301546	0.406808	0.458543	1.05049	1.00917	1.0935	0.0492582	0.0204724	0.0161248
rs8039637	1.26443	0.667791	2.39413	0.234621	0.325715	0.471324	1.04943	1.00811	1.09243	0.048243	0.0204921	0.0185614
rs17129265	0.747538	0.336881	1.65879	-0.29097	0.406662	0.474295	1.05047	1.00916	1.09349	0.0492418	0.0204735	0.016166
rs141942982	0.836058	0.503294	1.38884	-0.179057	0.258941	0.489253	1.05085	1.00947	1.09392	0.0495961	0.0204954	0.0155261
rs1566834	0.753492	0.335222	1.69366	-0.283037	0.413228	0.493381	1.05044	1.00912	1.09345	0.0492126	0.0204744	0.0162336
rs34624010	1.20438	0.702419	2.06506	0.185967	0.275098	0.499039	1.04941	1.00807	1.09244	0.0482264	0.0205042	0.0186718
rs11759956	0.873963	0.58276	1.31068	-0.134717	0.206767	0.514696	1.0511	1.00966	1.09423	0.0498335	0.0205179	0.0151494
rs12023835	0.829786	0.460486	1.49526	-0.186587	0.300452	0.534586	1.05063	1.00927	1.09368	0.0493876	0.0204892	0.0159339
rs35195586	1.19751	0.676872	2.11862	0.180245	0.291081	0.535766	1.04948	1.00815	1.09251	0.0482952	0.0205016	0.0184888
rs7896518	1.25874	0.605478	2.61681	0.230109	0.373391	0.537717	1.04955	1.00824	1.09255	0.0483616	0.0204883	0.0182528
rs10831984	0.856669	0.522376	1.40489	-0.154703	0.252379	0.53989	1.05079	1.00941	1.09387	0.0495428	0.0205007	0.0156644
rs10748849	1.22974	0.632848	2.38961	0.206802	0.338943	0.54177	1.04953	1.00821	1.09254	0.0483418	0.0204929	0.0183266
rs7784940	0.774788	0.339199	1.76975	-0.255166	0.42143	0.544864	1.05038	1.00906	1.09339	0.0491518	0.0204769	0.0163795
rs879394	0.869136	0.549977	1.37351	-0.140256	0.233482	0.54803	1.05087	1.00946	1.09397	0.0496152	0.0205076	0.0155483
rs6676141	1.17917	0.688056	2.02084	0.164814	0.274847	0.548733	1.04948	1.00814	1.09252	0.0482991	0.0205061	0.0185052
rs11755954	1.27221	0.576241	2.80875	0.240755	0.404073	0.551296	1.04958	1.00828	1.09259	0.0483945	0.0204858	0.0181596
rs2084448	0.825171	0.434628	1.56665	-0.192164	0.327092	0.556873	1.05053	1.00918	1.09357	0.0492941	0.0204863	0.0161198
rs7093310	0.843524	0.475684	1.49581	-0.170167	0.292263	0.560406	1.05062	1.00925	1.09367	0.0493761	0.0204922	0.015974
rs227728	1.23578	0.603541	2.53031	0.211701	0.365634	0.562592	1.04957	1.00826	1.09258	0.0483831	0.0204901	0.0182114
rs76525968	0.801902	0.379212	1.69575	-0.220769	0.382087	0.563402	1.05042	1.00909	1.09344	0.0491873	0.0204808	0.0163221
rs146612591	1.2448	0.58804	2.63508	0.218977	0.382621	0.567114	1.04959	1.00827	1.09259	0.0483979	0.0204884	0.0181663
rs1896797	1.12173	0.754249	1.66826	0.114874	0.202504	0.570531	1.04946	1.00806	1.09257	0.0482777	0.020538	0.0187407
rs62201738	1.08575	0.815768	1.44508	0.0822709	0.145865	0.572741	1.04947	1.00794	1.09271	0.0482847	0.0206009	0.0190877
rs73158393	0.830963	0.434853	1.58789	-0.18517	0.330396	0.575174	1.0505	1.00915	1.09354	0.0492654	0.0204869	0.0161844
rs2027761	1.15013	0.702098	1.88406	0.139875	0.251815	0.578575	1.04951	1.00815	1.09257	0.0483249	0.0205141	0.0184885
rs62316310	0.872224	0.537534	1.4153	-0.13671	0.246966	0.579882	1.05075	1.00936	1.09384	0.0495026	0.0205047	0.0157697
rs5748428	0.803592	0.36798	1.75488	-0.218664	0.398502	0.583201	1.05037	1.00904	1.09339	0.0491447	0.0204805	0.0164137
rs1441207	0.816502	0.394086	1.6917	-0.202726	0.371664	0.58544	1.05041	1.00908	1.09344	0.0491806	0.0204828	0.0163475
rs7750332	0.829385	0.41731	1.64836	-0.187071	0.350436	0.593463	1.05044	1.0091	1.09347	0.0492069	0.0204854	0.0163036
rs11172113	0.870726	0.520011	1.45797	-0.138428	0.262998	0.598648	1.05066	1.00928	1.09373	0.0494142	0.020501	0.0159379
rs1274475	1.21164	0.592413	2.47812	0.191974	0.365064	0.598982	1.04961	1.00829	1.09263	0.0484209	0.0204913	0.0181277
rs72692823	1.23316	0.559074	2.72002	0.209583	0.4036	0.603562	1.04964	1.00832	1.09264	0.048444	0.0204875	0.0180515
rs12189242	0.830311	0.40243	1.71313	-0.185955	0.36953	0.614809	1.05038	1.00905	1.09341	0.0491539	0.0204845	0.0164143
rs11648508	0.909483	0.624853	1.32377	-0.0948789	0.19151	0.6203	1.05099	1.00953	1.09416	0.0497356	0.0205341	0.0154312
rs9850438	0.819176	0.368057	1.82322	-0.199457	0.408194	0.625102	1.05032	1.00899	1.09334	0.0490937	0.0204818	0.0165324
rs4848578	0.817946	0.363214	1.84199	-0.200958	0.414186	0.627542	1.05031	1.00898	1.09333	0.0490847	0.0204815	0.0165505
rs28787109	0.861154	0.469681	1.57892	-0.149482	0.309296	0.628885	1.05048	1.00912	1.09353	0.0492471	0.0204927	0.0162543
rs6809164	0.872264	0.499127	1.52435	-0.136663	0.284812	0.631344	1.05054	1.00917	1.0936	0.0493034	0.0204974	0.0161569
rs2077177	1.16406	0.619156	2.18851	0.151912	0.322097	0.637187	1.04963	1.0083	1.09266	0.0484418	0.0204984	0.0181176
rs9295562	1.20536	0.54908	2.64603	0.186775	0.401167	0.641517	1.04967	1.00835	1.09268	0.048478	0.0204888	0.0179777
rs56919232	1.20308	0.541613	2.67238	0.184882	0.407186	0.649794	1.04968	1.00837	1.09269	0.0484876	0.0204884	0.0179531
rs7565460	0.831705	0.372375	1.85762	-0.184277	0.409988	0.653093	1.05029	1.00896	1.09331	0.0490666	0.0204828	0.0165978
rs60568503	0.896518	0.552185	1.45557	-0.109237	0.247263	0.658645	1.05062	1.00923	1.09371	0.0493825	0.0205086	0.0160451
rs1452909	1.17444	0.571376	2.41403	0.160796	0.367604	0.66181	1.04968	1.00835	1.0927	0.0484854	0.0204926	0.0179817
rs34712979	1.04337	0.857635	1.26933	0.0424565	0.100017	0.671207	1.05008	1.00824	1.09367	0.048871	0.0207484	0.0185023
rs77059113	1.16762	0.566898	2.4049	0.154966	0.368644	0.674216	1.04969	1.00837	1.09271	0.0484979	0.0204927	0.0179529
rs12918140	1.15362	0.591405	2.25029	0.142901	0.340896	0.675075	1.04969	1.00835	1.09271	0.0484903	0.0204963	0.0179906
rs1050785	1.15117	0.593242	2.23383	0.140782	0.338232	0.677241	1.04969	1.00835	1.09271	0.0484918	0.0204967	0.0179895
rs13030866	1.18474	0.530195	2.64735	0.169524	0.410222	0.679424	1.04971	1.00839	1.09272	0.0485147	0.0204888	0.0178913
rs985256	1.17845	0.539533	2.57397	0.164199	0.398597	0.680382	1.04971	1.00839	1.09272	0.0485123	0.0204898	0.0179025
rs7484306	1.15874	0.573389	2.34167	0.147337	0.358942	0.681457	1.0497	1.00837	1.09272	0.0485021	0.020494	0.0179499
rs12034227	0.905368	0.55492	1.47713	-0.0994141	0.249754	0.690594	1.05056	1.00917	1.09366	0.0493275	0.0205092	0.0161662
rs979455	1.15213	0.569068	2.33258	0.141609	0.35988	0.693958	1.04971	1.00838	1.09273	0.0485148	0.0204941	0.0179207
rs73182224	0.868828	0.42605	1.77177	-0.14061	0.363566	0.69894	1.0503	1.00896	1.09334	0.0490788	0.0204885	0.0166006
rs12202314	0.891369	0.492953	1.61179	-0.114997	0.302216	0.703565	1.0504	1.00904	1.09346	0.0491737	0.020497	0.0164368
rs62394997	1.16766	0.521922	2.61232	0.155001	0.410836	0.705963	1.04974	1.00841	1.09275	0.0485378	0.0204893	0.0178393
rs567508	0.873008	0.428681	1.77788	-0.135811	0.362873	0.708207	1.05029	1.00895	1.09333	0.0490707	0.0204889	0.0166207
rs1529672	1.06996	0.746786	1.53299	0.0676206	0.183468	0.712449	1.04975	1.0083	1.09291	0.0485547	0.0205549	0.0181673
rs1293994	0.870614	0.410534	1.8463	-0.138556	0.383541	0.717908	1.05026	1.00892	1.09329	0.049037	0.0204873	0.0166868
rs2168721	0.895871	0.49194	1.63147	-0.109959	0.305836	0.719194	1.05038	1.00901	1.09343	0.0491485	0.0204969	0.0164918
rs35107139	1.07308	0.729786	1.57786	0.0705327	0.196703	0.719913	1.04975	1.00832	1.09289	0.0485543	0.0205444	0.0181091
rs988799	0.914716	0.559637	1.49509	-0.0891413	0.250677	0.722138	1.05051	1.00912	1.09361	0.0492799	0.0205101	0.0162741
rs2173982	0.863251	0.37955	1.96338	-0.14705	0.419244	0.725776	1.05022	1.00888	1.09324	0.0489951	0.0204848	0.0167669
rs12517895	0.907649	0.520117	1.58392	-0.0968976	0.284083	0.733037	1.05041	1.00903	1.09347	0.049177	0.0205017	0.0164541
rs7162245	0.879378	0.410304	1.88471	-0.128541	0.388936	0.741027	1.05023	1.00889	1.09326	0.0490104	0.0204875	0.0167475
rs11771259	1.10597	0.574391	2.12951	0.100723	0.334269	0.763168	1.04978	1.00844	1.09282	0.0485808	0.0204985	0.0177897
rs2760751	1.10971	0.562179	2.1905	0.104096	0.346955	0.764156	1.04978	1.00844	1.09281	0.0485823	0.0204968	0.0177765
rs35246838	1.07048	0.684836	1.6733	0.0681096	0.227901	0.76505	1.04981	1.00841	1.0929	0.0486047	0.0205267	0.0178907
rs9333118	0.896832	0.437517	1.83834	-0.108887	0.3662	0.766204	1.05023	1.00889	1.09327	0.0490114	0.0204904	0.0167605
rs12607689	0.893699	0.42452	1.88142	-0.112386	0.379801	0.767301	1.05022	1.00888	1.09325	0.048996	0.0204891	0.0167879
rs11691805	1.08149	0.637164	1.83565	0.0783362	0.269931	0.771657	1.0498	1.00843	1.09286	0.0485961	0.0205117	0.017827
rs17666332	1.07392	0.661527	1.7434	0.0713161	0.247204	0.772971	1.04981	1.00842	1.09289	0.0486057	0.0205189	0.0178446
rs61963203	1.10971	0.507792	2.42512	0.104098	0.398868	0.794105	1.04981	1.00848	1.09283	0.0486117	0.0204915	0.0176783
rs335651	0.900904	0.405382	2.00213	-0.104356	0.407433	0.79785	1.05016	1.00883	1.09319	0.0489449	0.0204877	0.0168947
rs113336697	0.904367	0.417731	1.95791	-0.10052	0.39408	0.798665	1.05017	1.00884	1.0932	0.0489551	0.0204887	0.0168774
rs1155612	1.05237	0.703649	1.57392	0.051046	0.205368	0.803703	1.04989	1.00847	1.09302	0.0486884	0.020539	0.0177622
rs1799807	1.09191	0.537025	2.22013	0.0879276	0.36206	0.808119	1.04983	1.00849	1.09286	0.0486245	0.0204953	0.0176694
rs2909	1.06045	0.655233	1.71627	0.0586939	0.245642	0.811152	1.04986	1.00848	1.09295	0.0486595	0.0205196	0.0177227
rs6769798	0.906177	0.396823	2.06933	-0.0985206	0.421298	0.815101	1.05014	1.0088	1.09316	0.0489206	0.0204871	0.0169463
rs1849496	0.921639	0.460174	1.84586	-0.0816015	0.354362	0.817876	1.05019	1.00885	1.09324	0.0489753	0.020493	0.0168551
rs115503647	1.08393	0.545433	2.1541	0.0805979	0.350395	0.818076	1.04984	1.0085	1.09287	0.0486348	0.0204968	0.0176535
rs1928160	0.956033	0.647561	1.41145	-0.0449632	0.198765	0.821036	1.05056	1.00912	1.09372	0.049328	0.0205376	0.0163127
rs11000805	1.07909	0.554959	2.09825	0.0761215	0.339277	0.822474	1.04984	1.0085	1.09288	0.0486405	0.0204983	0.0176486
rs996865	1.05322	0.667518	1.66178	0.0518509	0.232674	0.823654	1.04989	1.00849	1.09299	0.0486877	0.0205248	0.0176853
rs4982712	1.07332	0.574613	2.00487	0.0707608	0.318786	0.824337	1.04985	1.0085	1.09289	0.048646	0.0205014	0.0176531
rs751859	1.06852	0.594768	1.91962	0.0662711	0.298905	0.824538	1.04985	1.0085	1.09291	0.0486514	0.0205051	0.017661
rs659398	1.05641	0.630029	1.77135	0.0548764	0.263707	0.835154	1.04988	1.00851	1.09296	0.0486797	0.0205137	0.0176429
rs8089099	1.059	0.606889	1.8479	0.0573209	0.284046	0.840072	1.04988	1.00851	1.09294	0.048675	0.0205084	0.0176243
rs1570203	1.04835	0.654071	1.68029	0.047213	0.24069	0.844488	1.04992	1.00852	1.09301	0.0487098	0.0205215	0.0176159
rs1756281	0.949521	0.559006	1.61285	-0.0517979	0.270305	0.848034	1.05029	1.00891	1.09337	0.0490645	0.0205083	0.0167378
rs2687199	1.06327	0.552333	2.04683	0.0613452	0.334157	0.854342	1.04988	1.00853	1.09292	0.0486733	0.0204991	0.017577
rs58095595	1.07949	0.476838	2.44381	0.0764885	0.416871	0.85442	1.04986	1.00854	1.09289	0.0486611	0.0204904	0.0175575
rs3779505	0.937987	0.470694	1.8692	-0.0640188	0.3518	0.855602	1.05016	1.00881	1.0932	0.048942	0.0204942	0.0169359
rs62817	1.06452	0.528709	2.14335	0.0625253	0.357063	0.860993	1.04988	1.00854	1.09291	0.0486746	0.0204961	0.0175576
rs1561073	1.05946	0.551938	2.03364	0.0577552	0.332691	0.86218	1.04989	1.00854	1.09293	0.0486816	0.0204993	0.0175591
rs9600261	1.06656	0.514631	2.21043	0.0644406	0.371809	0.862403	1.04988	1.00854	1.09291	0.0486732	0.0204945	0.0175518
rs1441358	0.985114	0.814792	1.19104	-0.0149981	0.0968494	0.876932	1.05183	1.0099	1.0955	0.0505326	0.0207556	0.0149059
rs12627254	0.963573	0.595073	1.56027	-0.0371073	0.2459	0.880051	1.0503	1.0089	1.0934	0.0490763	0.0205165	0.0167548
rs12928722	1.02372	0.754846	1.38836	0.0234394	0.15545	0.880146	1.0502	1.00867	1.09344	0.0489798	0.0205863	0.0173481
rs6470085	1.06444	0.471286	2.40415	0.0624524	0.415685	0.880576	1.04989	1.00856	1.09291	0.0486822	0.0204906	0.0175096
rs631126	0.964028	0.572028	1.62466	-0.036635	0.266292	0.890576	1.05024	1.00886	1.09332	0.0490194	0.0205104	0.0168494
rs35495115	0.94386	0.41319	2.15608	-0.0577777	0.421464	0.890961	1.05007	1.00874	1.0931	0.0488602	0.0204886	0.0170905
rs11234768	0.965874	0.567818	1.64298	-0.0347215	0.271037	0.898065	1.05022	1.00884	1.0933	0.0490015	0.0205093	0.0168834
rs377731	1.04253	0.549532	1.97782	0.0416543	0.326705	0.898546	1.04993	1.00858	1.09297	0.0487204	0.0205003	0.0174743
rs2452995	1.04913	0.498532	2.20785	0.0479654	0.379619	0.899454	1.04991	1.00857	1.09294	0.0487044	0.0204937	0.0174754
rs2544536	0.969716	0.600284	1.56651	-0.0307521	0.244694	0.899988	1.05028	1.00888	1.09337	0.0490521	0.0205173	0.0168133
rs62092156	1.04957	0.483205	2.27975	0.048376	0.39576	0.902712	1.04991	1.00858	1.09294	0.0487036	0.0204922	0.017469
rs36049816	0.965977	0.514006	1.81537	-0.0346152	0.32189	0.914363	1.05013	1.00877	1.09318	0.0489141	0.0204993	0.0170264
rs72673442	0.972857	0.577046	1.64017	-0.0275178	0.266487	0.917756	1.0502	1.00882	1.09328	0.0489851	0.0205109	0.0169286
rs7307510	1.01633	0.727819	1.41922	0.0162018	0.170359	0.924232	1.05022	1.00873	1.09342	0.048999	0.0205672	0.0172008
rs2302643	1.02852	0.562784	1.87967	0.0281184	0.307641	0.927175	1.04997	1.00861	1.09302	0.0487601	0.0205034	0.0173996
rs8068952	1.01882	0.623066	1.66594	0.0186434	0.250891	0.940765	1.05004	1.00865	1.09313	0.0488286	0.0205175	0.0173194
rs9661687	1.02154	0.552076	1.89022	0.0213125	0.313971	0.945881	1.04999	1.00863	1.09304	0.048776	0.0205022	0.0173566
rs987068	0.985567	0.645933	1.50378	-0.0145386	0.215572	0.94623	1.05028	1.00886	1.09341	0.0490614	0.0205308	0.0168645
rs7426380	1.01788	0.595029	1.74123	0.0177241	0.273913	0.948407	1.05002	1.00865	1.09309	0.0488115	0.0205106	0.0173211
rs9912501	0.989041	0.609478	1.60498	-0.011019	0.247007	0.964418	1.05018	1.00878	1.09327	0.0489605	0.0205177	0.0170208
rs9970286	1.00678	0.599696	1.69021	0.00675894	0.264332	0.9796	1.05007	1.00869	1.09315	0.0488608	0.0205129	0.0172211
rs755249	0.993178	0.559028	1.76449	-0.00684531	0.293219	0.981375	1.05009	1.00872	1.09315	0.0488727	0.0205054	0.0171533
rs62321845	1.00692	0.531892	1.90618	0.00689367	0.325616	0.983109	1.05002	1.00866	1.09307	0.0488065	0.0205	0.0172748
rs301127	0.992265	0.476459	2.06648	-0.00776467	0.374291	0.983449	1.05002	1.00868	1.09305	0.0488088	0.0204937	0.0172353
rs9905278	1.00463	0.57755	1.74752	0.00461987	0.282438	0.98695	1.05006	1.00869	1.09313	0.0488482	0.0205082	0.017224
rs10508468	1.00462	0.452575	2.23005	0.00461005	0.406843	0.990959	1.04998	1.00865	1.09301	0.0487729	0.020491	0.0173028
rs11620380	1.00263	0.498027	2.0185	0.00262554	0.357004	0.994132	1.05001	1.00866	1.09305	0.0487979	0.0204957	0.0172713

## Sheet: sTable 4
	Number of loci	rs10400826	rs10836366	rs11067615	rs11172113	rs11200633	rs113315602	rs11738281	rs11759956	rs11771259	rs117827273	rs11888819	rs1192415	rs12034227	rs12134534	rs12470864	rs12525532	rs12627254	rs12635856	rs12928722	rs1294417	rs13332450	rs13361953	rs141942982	rs1424393	rs1441358	rs1529672	rs1561073	rs1566834	rs1570203	rs163694	rs16909922	rs17513531	rs1855971	rs1894474	rs1896797	rs193686	rs1956028	rs2027761	rs2070600	rs2077177	rs2173982	rs2244592	rs227728	rs2302643	rs2324154	rs2533889	rs2571445	rs2579762
Number of traits		3	1	1	14	25	22	0	0	2	11	2	5	4	1	23	22	0	0	2	3	1	0	12	13	1	1	2	1	2	2	24	20	0	0	21	0	0	0	36	21	2	4	1	1	0	33	7	1
Height	31				7e-11						3.39e-12	7.83e-17					1.89e-20					2.77e-10							9.79e-21			1.28e-32		2.13e-09		2.41e-61							2.2e-10	1.49e-23			8.49e-110
Sitting height	21				1.18e-12							1.08e-09																	1.69e-09			2.58e-56				3.15e-15											2.9e-80
Comparative height size at age 10	17										1.86e-10	2.54e-10					3.08e-09															6.28e-12				4.35e-40								1.86e-22			5.79e-39
Impedance of whole body	15																							1.1e-16				5.14e-11				2.82e-10				8.63e-30					1.79e-10
Hip circumference	11																3.19e-09		4.29e-09		8.37e-11											7.44e-11															9.08e-26
Impedance of leg left	11																											4.31e-12				6.49e-13				3.4e-35										3.53e-09
Impedance of leg right	11																											1.08e-11				1.49e-13				5.68e-38
Impedance of arm right	10																							1.11e-25												1.64e-18					1.44e-11
Respiratory function tests	10																						1e-10				4e-14													3e-15								1e-12	3e-12
Trunk fat-free mass	10																9.52e-16							1.3e-15								4.64e-29															3.26e-34
Trunk predicted mass	10																9.34e-16							1.13e-15								1.37e-28															3.97e-34
Weight	10																4.48e-16								1.07e-10							1.57e-09															7.48e-33
Whole body fat-free mass	10																1.6e-16							1.98e-11								1.04e-27															2.83e-38
Whole body water mass	10																1.61e-16							2.15e-11								1.47e-27															2.69e-37
Arm fat-free mass left	9																5.33e-17							3.71e-13								2.11e-19															8.34e-26
Arm fat-free mass right	9																2.14e-16							3.19e-14								8.6e-21															1.29e-28
Arm predicted mass left	9																1.31e-16							2.58e-14								2.32e-20															2.97e-26
Arm predicted mass right	9																9.78e-17							2.02e-14								4.56e-21															1.58e-29
Basal metabolic rate	9																6.5e-17															1.11e-23															2.24e-38
Impedance of arm left	9																							2.88e-24												1.01e-18					3.51e-12
Leg fat-free mass left	9																1.44e-14															3.29e-22															9.15e-42
Leg fat-free mass right	9																3.75e-14															2.76e-24															1.02e-40
Leg predicted mass left	9																1.6e-14															3.2e-22															5.56e-41
Leg predicted mass right	9																3.34e-14															4.93e-24															1.49e-40
Trunk fat mass	9																1.04e-11								5.3e-15											1.13e-12											8.54e-25
Mean platelet volume	8																																									2.06e-23	3.76e-12
Asthma	7						8.48e-32									2.7e-39																	2e-24							2.44e-23
Coronary artery disease	7																			4.34e-16																												1e-12
Heel bone mineral density	7													2.71e-11	2.39e-09												1.36e-09
Self-reported asthma	7						4.07e-34									7.84e-41																	3.71e-27							5.46e-26
Trunk fat percentage	7																							1.85e-11	1.09e-14											3.93e-12					1.92e-10						2.59e-14
Waist circumference	7																2.59e-10								4.77e-11																5.23e-15						3.99e-11
White blood cell count	7	2.37e-10									2.19e-32																													6.87e-28			4.34e-09
Whole body fat mass	7																4.49e-11								1.4e-13											2.08e-09											2.94e-18
Arm fat mass left	6																3.74e-09								3.73e-13																						2.66e-13
Chronic obstructive pulmonary disease	6																									8e-16														6e-10
Diastolic blood pressure	6			5.22e-11																						3.74e-09																						1e-12
Eosinophil count	6															5.65e-84																	1.21e-27							4.5e-10
Granulocyte count	6	1.78e-09									5.48e-43																													2.38e-22
Height in females	6																																			7.07e-12											1.01e-16
Myeloid white cell count	6	8.48e-10									1.14e-39																													4.31e-22
Neutrophil percentage of granulocytes	6															6.62e-65																	4.78e-20
No blood clot, bronchitis, emphysema, asthma, rhinitis, eczema or allergy diagnosed by doctor	6						3.1e-13									1.29e-46																	1.22e-18							3.79e-17
Platelet count	6																																									4.34e-16					8.77e-14
Sum eosinophil basophil counts	6															2.77e-74																	7.64e-29							6.92e-10
Sum neutrophil eosinophil counts	6	8.4e-10									9.19e-43																													3.96e-22
Arm fat mass right	5																								1.98e-12																						1.91e-12
Arm fat percentage right	5																							4.91e-09	6.19e-13
Body mass index	5																								4.88e-09
Eosinophil percentage of granulocytes	5															2.96e-75																	2e-19
Eosinophil percentage of white cells	5															3.42e-79																	1.64e-20
Granulocyte percentage of myeloid white cells	5										4.39e-32
Hair or balding pattern: pattern 4	5																					3.61e-14																											6.37e-22
Heel bone mineral density left	5																																												3.24e-09
Inflammatory bowel disease	5															2e-20																	1.57e-10
Leg fat mass right	5													1.36e-09			2.69e-10								7.1e-12
Lymphocyte count	5																																4.6e-11		6.27e-11					1.54e-13
Lymphocyte percentage of white cells	5										5.89e-19
Monocyte percentage of white cells	5										2.23e-22																						5.73e-12
Neutrophil count	5										2.34e-43																													3.2e-21
Plateletcrit	5																																					3.56e-12									4.22e-12
Self-reported hypothyroidism or myxoedema	5		1.86e-13				3.57e-48																										1.85e-17							1.53e-45
Sum basophil neutrophil counts	5										7.96e-44																													1.87e-21
Treatment with levothyroxine sodium	5		1.05e-12				2.13e-26																										6.28e-15							2.76e-28
Treatment with ventolin 100micrograms inhaler	5						4.59e-13									4.24e-15																	4.36e-09							2.27e-10
Waist circumference adjusted for BMI	5																																			3.3e-19					9.6e-13						2.7e-09
Body fat percentage	4																								6.95e-14											9.6e-10					4e-10
Hand grip strength right	4						2.01e-11																																	2.46e-09
Heel bone mineral density right	4
Hip circumference adjusted for BMI	4																																			3.6e-20											1.4e-18
Leg fat mass left	4																1.66e-10								1.11e-10
Leg fat percentage right	4													1.56e-14											4.22e-11																		3.57e-10
Mean corpuscular volume	4																																4.6e-09
Neutrophil percentage of white cells	4										3.88e-27
Number of treatments or medications taken	4						2.75e-16																																	1.97e-10
Pulse rate	4																	8.98e-10																			4.69e-10
Red cell distribution width	4																																												9.92e-15
Waist circumference adjusted for physical activity	4																																			4.88e-18					2.49e-10
Waist circumference adjusted for smoking	4																																			7.04e-17					5.34e-13
Waist circumference in physically active indivdiuals	4																																			2.31e-14					3.21e-10
Wheeze or whistling in the chest in last year	4						7.36e-19									1.27e-21																								3.53e-14
Allergic disease	3															7.19e-23																	5.45e-13
Allergic disease asthma hay fever or eczema	3															4e-26																	2e-17
Arm fat percentage left	3																								1.21e-13
Birth weight	3																															1.37e-17															2.5e-12
Crohns disease	3															6e-11																	1e-10
Doctor diagnosed asthma	3						1.97e-11									1.49e-15
Eosinophil counts	3															5e-14																	1e-27
High light scatter reticulocyte count	3																																															2e-18
Intestinal malabsorption	3						2.95e-15																																	1.29e-10
Intraocular pressure	3																																															7e-12
Mean corpuscular hemoglobin	3
Monocyte count	3																																										6.17e-16
Other rheumatoid arthritis	3						1.21e-38																																	1.16e-28
Platelet distribution width	3																																									1.56e-14
Self-reported hypertension	3									3.33e-10																															3.11e-10
Self-reported malabsorption or coeliac disease	3						5.94e-48																																	1.03e-26
Self-reported rheumatoid arthritis	3						8.47e-64																																	2.06e-36
Seropositive rheumatoid arthritis	3						1.26e-19																																	2.15e-12
Systolic blood pressure	3			2.81e-09										3e-10						1.02e-11
Taking other prescription medications	3						3.1e-18																																	7.51e-14
Treatment with folic acid product	3						2.06e-16																																	9.27e-11
Treatment with methotrexate	3						9.4e-41																																	2.83e-24
Treatment with sulfasalazine	3						5.72e-15																																	2.6e-09
Treatment with thyroxine product	3						1.2e-11																																	4.47e-10
Vascular or heart problems diagnosed by doctor: high blood pressure	3									4.96e-10																															8.06e-10
Waist circumference in non-smokers	3																																			6.3e-16					2.97e-11
Blood protein levels	2															3e-69
Bone mineral density	2																																								8e-16
Femoral neck areal bone mineral density	2																																								1.1e-09
Femoral neck bone mineral density	2																																								1.06e-09
Fibrotic idiopathic interstitial pneumonias pulmonary fibrosis	2
Hand grip strength left	2
Hayfever, allergic rhinitis or eczema	2															2.34e-27																	3.39e-13
Height adult males	2																																														4.1e-13
Height adults	2																																														7e-19
Height tails	2																																														5.6e-15
Height tails upper and lower 5th percentiles	2
Hematocrit	2																													5.6e-10
Hemoglobin concentration	2																													2.06e-09
High light scatter percentage of red cells	2																																															1.06e-17
Leg fat percentage left	2													4.84e-13
log eGFR creatinine	2
log eGFR creatinine in non diabetics	2
Lumbar spine areal bone mineral density	2																																								7.7e-16
Lumbar spine bone mineral density	2																																								7.68e-16
Neuroticism score	2																															5.14e-10
Pain type experienced in last month: none of the above	2				7.96e-10
Red blood cell count	2
Reticulocyte count	2
Rheumatoid arthritis	2																														5.8e-10									2.3e-227
Total body bone mineral density	2														3e-09
Vascular or heart problems diagnosed by doctor: none of the above	2									1.21e-10
Waist circumeference adjusted for physical activity in males	2																																			4.11e-09
Waist hip ratio adjusted for BMI	2																				1.2e-13																				1.4e-11
Adolescent idiopathic scoliosis	1
Advanced age related macular degeneration	1					0
Advanced age related macular degeneration choroidal neovascularization	1					1.5e-138
Advanced age related macular degeneration choroidal neovascularization vs no AMD	1					2.8e-296
Advanced age related macular degeneration geographic atrophy	1					3.05e-103
Advanced glycation end product levels	1																																							3e-16
Age completed full time education	1
Age related macular degeneration	1					0
Age related macular degeneration CNV	1					2e-138
Age related macular degeneration CNV vs GA	1					7e-14
Age related macular degeneration extreme sampling	1					3e-29
Age related macular degeneration GA	1					7e-47
Age related macular degeneration geographic atrophy	1					1.7e-44
Age related macular degeneration in ever smokers	1					1.06e-13
Age related macular degeneration large drusen	1					4.4e-26
Age related macular degeneration neovascular	1					1.1e-66
Age related macular degeneration neovascular vs large drusen	1					4.3e-11
Age related macular degeneration Stage 5 ARMD	1					3.43e-29
Age related macular degeneration wet	1					8e-12
Age-related macular degeneration	1					0
Airflow obstruction	1
Alkaline phosphatase	1
Alkaline phosphatase ALP	1
Alkaline phosphatase ALP in plasma	1
Alopecia areata	1																																							1.15e-10
Aortic root size	1																			3e-10
Arthritis rheumatoid	1																														6e-10
Asthma with atopy	1															5.9e-10
Atherosclerosis	1
Average weekly beer plus cider intake	1
Barretts esophagus or Esophageal adenocarcinoma	1
Basophil percentage of granulocytes	1
Birth weight of first child	1
Blood eosinophil count	1															5.3e-14
Body height	1
Body mass index adjusted for physical activity	1
Body mass index adjusted for smoking	1
Body mass index adjusted for smoking in females	1
Body mass index ajusted for physical activity in females	1
Body mass index in female non-smokers	1
Body mass index in females	1
Body mass index in females less than or equal to 50 years of age	1
Body mass index in non-smokers	1
Body mass index in physically active indivdiuals	1
Breast cancer	1
Carotid intima media thickness	1
Childhood BMI	1
Childhood obesity	1
Cholesterol hdl	1
Cognitive ability multi trait analysis	1
Common carotid artery intima media thickness IMT	1
Comparative body size at age 10	1
Diabetes diagnosed by doctor	1
Digestive system disease Barretts esophagus and esophageal adenocarcinoma combined	1
Disc area	1												8.95e-12
Doctor diagnosed hayfever or allergic rhinitis	1															1.44e-16
Educational attainment years of education	1
Emphysema imaging phenotypes	1																																							5e-09
Eosinophils	1															5e-14
Exudative age related macular degeneration	1					1e-103
Eye problems or disorders: glaucoma	1
Eye problems or disorders: macular degeneration	1					1.92e-24
Femoral neck bone mineral density females	1
Femoral neck mineral density	1
Fibroblastic disorders	1
Geographic atrophy	1					3.05e-103
HDL cholesterol	1
Headache	1				5e-47
Headaches for 3+ months	1				1.09e-11
Height in males	1																																														1.45e-10
Hemoglobin Hb	1																																						2.06e-09
High density lipoprotein	1
High light scatter reticulocyte percentage of red cells	1																																															1e-17
Immature fraction of reticulocytes	1																																															5e-30
Inguinal hernia	1
Intelligence multi trait analysis	1
Interleukin 12p70 levels	1
Interstitial lung disease	1
Irritability	1
Laterality in neovascular age related macular degeneration	1					2e-09
Liver enzyme levels	1
Liver enzyme levels alkaline phosphatase	1
log Proinsulin	1																														4.2e-12
Long-standing illness, disability or infirmity	1						1.91e-10
Low density lipoprotein	1
Lumbar spine bone mineral density female	1
Lumber spine bone mineral density	1																																								2.72e-11
Macular degeneration	1					5e-119
Mean corpuscular hemoglobin concentration	1
Mean platelet volume MPV	1
Medication for pain relief, constipation, heartburn: ibuprofen	1				4.78e-14
Medication for pain relief, constipation, heartburn: none of the above	1				5.97e-18
Medication for pain relief, constipation, heartburn: paracetamol	1				2.13e-18
Migraine	1				6e-49
Migraine disorders	1				4e-09
Migraine without aura	1				4e-16
Miserableness	1
Nasal polyp	1																																3.63e-10
Neovascular age related macular degeneration	1					5e-17
Neovascularization	1					2.8e-296
Neuroticism	1																															3e-14
Number of incorrect matches in round	1
Number of self-reported non-cancer illnesses	1						1.08e-09
Obesity with early age of onset age 2	1
Optic cup area	1
Optic disc area	1												6e-81
Optic disc parameters	1												3e-28
Optic disk	1												3e-28
Pain type experienced in last month: headache	1				1.64e-40
PC2 Disc area	1												1.02e-11
Percentage gas trapping	1																																							4e-09
Platelet count PLT	1
Platelet counts	1
Potassium in urine	1							7.19e-10
Primary sclerosing cholangitis	1																																							1.34e-10
Qualifications: A levels or as levels or equivalent	1
Qualifications: none	1
Reticulocyte fraction of red cells	1
Rheumatoid arthritis ACPA positive	1																																							7.62e-37
Scoliosis	1
Self-reported hayfever or allergic rhinitis	1															3.3e-17
Self-reported macular degeneration	1					5.89e-10
Self-reported migraine	1				7.86e-23
Sensitivity or hurt feelings	1																															1.29e-11
Serum protein levels sST2	1															7e-94
Serum urate	1								8.66e-17
Sex hormone binding globulin levels	1
Sex hormone binding globulin SHBG concentrations	1
Sleep duration	1																													1.9e-10
Snoring	1
Started insulin within one year diagnosis of diabetes	1
Total cholesterol	1
Treatment with ibuprofen	1				6.9e-11
Treatment with paracetamol	1				1.06e-14
Triglycerides	1
Type II diabetes	1
Usual walking pace	1
Venous thromboembolism gene x gene interaction	1
Vertical cup disc ratio	1												2e-23
Vitamin and mineral supplements: folic acid or folate	1						4.68e-09
Waist circumference adjusted for BMI adjusted for smoking behaviour	1
Waist circumference adjusted for BMI joint analysis main effects and physical activity interaction	1
Waist circumference adjusted for BMI joint analysis main effects and smoking interaction	1
Waist circumference adjusted for body mass index	1
Waist circumference adjusted for smoking in females	1																																			9.72e-10
Waist circumference in male non-smokers	1																																			7.51e-10
Waist circumference in smokers	1
Waist cirumference adjusted for smoking in males	1
Waist hip ratio	1																				4.8e-09
Waist hip ratio adjusted for physical activity	1																				1.8e-10
Waist hip ratio adjusted for smoking	1																																								1.05e-10
Waist hip ratio in non-smokers	1																																								1.21e-10
Wet neovascular age related macular degeneration AMD	1					4.08e-12
Worrier or anxious feelings	1
Years of educational attainment	1
Years of educational attainment in males	1
[truncated: 59 more columns]
